# Supplementary material for: RNA Modification of N6-Methyladenosine Predicts Immune Phenotypes and Therapeutic Opportunities in Kidney Renal Clear Cell Carcinoma
Source: Front Oncol. 2021 Mar 18;11:642159. doi: 10.3389/fonc.2021.642159 (PMC8013979; doi:10.3389/fonc.2021.642159)
Supplement: Supplementary Table 1 — Information for datasets selected in this study. [file Table_1.XLSX]

## Sheet: Table.S1
Table.S1 Information for datasets selected in this study
Accession Number	GPL	Platform	%Male	Age (mean±sd)	Grade (G2/G3/G4)	Stage (Ⅱ/Ⅲ/Ⅳ)	Number of eligible renal cell carcinoma Patients / Samples	Survival Data
GSE22541	GPL570	Affymetrix Human Genome U133 Plus 2.0 Array	54.17	NA	18/6/NA	7/5/4'	24	DFS
GSE78220	GPL11154	Illumina HiSeq 2000 (Homo sapiens)	69.23	59.27±15.06	NA	NA	26	OS
TCGA-KIRC	-	Illumina HiSeq 2000 RNA Sequencing V2	64.91	60.56±12.14	227/206/75	57/123/82	530	OS
PMID29301960	-	-	72.73	62.97±7.66	NA	NA	33	OS PFS
IMvigor210	-	Illumina HiSeq 2000 RNA Sequencing V2	78.16	NA	NA	NA	348	OS

## Sheet: Table.S2
Table.S2 The gene sets for TME cell infiltration enrichment analysis
Metagene	Cell.type	Immunity
ADAM28	Activated B cell	Adaptive
CD180	Activated B cell	Adaptive
CD79B	Activated B cell	Adaptive
BLK	Activated B cell	Adaptive
CD19	Activated B cell	Adaptive
MS4A1	Activated B cell	Adaptive
TNFRSF17	Activated B cell	Adaptive
IGHM	Activated B cell	Adaptive
GNG7	Activated B cell	Adaptive
MICAL3	Activated B cell	Adaptive
SPIB	Activated B cell	Adaptive
HLA-DOB	Activated B cell	Adaptive
IGKC	Activated B cell	Adaptive
PNOC	Activated B cell	Adaptive
FCRL2	Activated B cell	Adaptive
BACH2	Activated B cell	Adaptive
CR2	Activated B cell	Adaptive
TCL1A	Activated B cell	Adaptive
AKNA	Activated B cell	Adaptive
ARHGAP25	Activated B cell	Adaptive
CCL21	Activated B cell	Adaptive
CD27	Activated B cell	Adaptive
CD38	Activated B cell	Adaptive
CLEC17A	Activated B cell	Adaptive
CLEC9A	Activated B cell	Adaptive
CLECL1	Activated B cell	Adaptive
AIM2	Activated CD4 T cell	Adaptive
BIRC3	Activated CD4 T cell	Adaptive
BRIP1	Activated CD4 T cell	Adaptive
CCL20	Activated CD4 T cell	Adaptive
CCL4	Activated CD4 T cell	Adaptive
CCL5	Activated CD4 T cell	Adaptive
CCNB1	Activated CD4 T cell	Adaptive
CCR7	Activated CD4 T cell	Adaptive
DUSP2	Activated CD4 T cell	Adaptive
ESCO2	Activated CD4 T cell	Adaptive
ETS1	Activated CD4 T cell	Adaptive
EXO1	Activated CD4 T cell	Adaptive
EXOC6	Activated CD4 T cell	Adaptive
IARS	Activated CD4 T cell	Adaptive
ITK	Activated CD4 T cell	Adaptive
KIF11	Activated CD4 T cell	Adaptive
KNTC1	Activated CD4 T cell	Adaptive
NUF2	Activated CD4 T cell	Adaptive
PRC1	Activated CD4 T cell	Adaptive
PSAT1	Activated CD4 T cell	Adaptive
RGS1	Activated CD4 T cell	Adaptive
RTKN2	Activated CD4 T cell	Adaptive
SAMSN1	Activated CD4 T cell	Adaptive
SELL	Activated CD4 T cell	Adaptive
TRAT1	Activated CD4 T cell	Adaptive
ADRM1	Activated CD8 T cell	Adaptive
AHSA1	Activated CD8 T cell	Adaptive
C1GALT1C1	Activated CD8 T cell	Adaptive
CCT6B	Activated CD8 T cell	Adaptive
CD37	Activated CD8 T cell	Adaptive
CD3D	Activated CD8 T cell	Adaptive
CD3E	Activated CD8 T cell	Adaptive
CD3G	Activated CD8 T cell	Adaptive
CD69	Activated CD8 T cell	Adaptive
CD8A	Activated CD8 T cell	Adaptive
CETN3	Activated CD8 T cell	Adaptive
CSE1L	Activated CD8 T cell	Adaptive
GEMIN6	Activated CD8 T cell	Adaptive
GNLY	Activated CD8 T cell	Adaptive
GPT2	Activated CD8 T cell	Adaptive
GZMA	Activated CD8 T cell	Adaptive
GZMH	Activated CD8 T cell	Adaptive
GZMK	Activated CD8 T cell	Adaptive
IL2RB	Activated CD8 T cell	Adaptive
LCK	Activated CD8 T cell	Adaptive
MPZL1	Activated CD8 T cell	Adaptive
NKG7	Activated CD8 T cell	Adaptive
PIK3IP1	Activated CD8 T cell	Adaptive
PTRH2	Activated CD8 T cell	Adaptive
TIMM13	Activated CD8 T cell	Adaptive
ZAP70	Activated CD8 T cell	Adaptive
ABHD3	Central memory CD4 T cell	Adaptive
AHNAK	Central memory CD4 T cell	Adaptive
ANXA2P2	Central memory CD4 T cell	Adaptive
AQP3	Central memory CD4 T cell	Adaptive
ATHL1	Central memory CD4 T cell	Adaptive
BMI1	Central memory CD4 T cell	Adaptive
BZW2	Central memory CD4 T cell	Adaptive
CD63	Central memory CD4 T cell	Adaptive
COL4A1	Central memory CD4 T cell	Adaptive
CYLD	Central memory CD4 T cell	Adaptive
ELMO2	Central memory CD4 T cell	Adaptive
FYN	Central memory CD4 T cell	Adaptive
GLIPR1	Central memory CD4 T cell	Adaptive
GSS	Central memory CD4 T cell	Adaptive
IFITM2	Central memory CD4 T cell	Adaptive
ITGB1	Central memory CD4 T cell	Adaptive
ITGB2	Central memory CD4 T cell	Adaptive
KLF5	Central memory CD4 T cell	Adaptive
LSP1	Central memory CD4 T cell	Adaptive
NDUFB9	Central memory CD4 T cell	Adaptive
PKM2	Central memory CD4 T cell	Adaptive
SFXN3	Central memory CD4 T cell	Adaptive
SIRPG	Central memory CD4 T cell	Adaptive
SMAD4	Central memory CD4 T cell	Adaptive
STX4	Central memory CD4 T cell	Adaptive
TRADD	Central memory CD4 T cell	Adaptive
VIM	Central memory CD4 T cell	Adaptive
XRCC6	Central memory CD4 T cell	Adaptive
ACTN4	Central memory CD8 T cell	Adaptive
ADAM12	Central memory CD8 T cell	Adaptive
ADCY9	Central memory CD8 T cell	Adaptive
F13A1	Central memory CD8 T cell	Adaptive
FCER1G	Central memory CD8 T cell	Adaptive
FCGR3B	Central memory CD8 T cell	Adaptive
FGF7	Central memory CD8 T cell	Adaptive
FKBP4	Central memory CD8 T cell	Adaptive
GLUD1	Central memory CD8 T cell	Adaptive
GM2A	Central memory CD8 T cell	Adaptive
GUSB	Central memory CD8 T cell	Adaptive
IL1RN	Central memory CD8 T cell	Adaptive
NOL11	Central memory CD8 T cell	Adaptive
NTRK1	Central memory CD8 T cell	Adaptive
RARA	Central memory CD8 T cell	Adaptive
RNF128	Central memory CD8 T cell	Adaptive
SIGLEC1	Central memory CD8 T cell	Adaptive
TNFRSF11A	Central memory CD8 T cell	Adaptive
TOX4	Central memory CD8 T cell	Adaptive
UBA52	Central memory CD8 T cell	Adaptive
ULBP1	Central memory CD8 T cell	Adaptive
ATM	Effector memeory CD4 T cell	Adaptive
CASP3	Effector memeory CD4 T cell	Adaptive
CASQ1	Effector memeory CD4 T cell	Adaptive
CD300E	Effector memeory CD4 T cell	Adaptive
DARS	Effector memeory CD4 T cell	Adaptive
DOCK9	Effector memeory CD4 T cell	Adaptive
EXOSC9	Effector memeory CD4 T cell	Adaptive
EZH2	Effector memeory CD4 T cell	Adaptive
GDE1	Effector memeory CD4 T cell	Adaptive
IL34	Effector memeory CD4 T cell	Adaptive
NCOA4	Effector memeory CD4 T cell	Adaptive
NEFL	Effector memeory CD4 T cell	Adaptive
PDGFRL	Effector memeory CD4 T cell	Adaptive
PTGS1	Effector memeory CD4 T cell	Adaptive
REPS1	Effector memeory CD4 T cell	Adaptive
SCG2	Effector memeory CD4 T cell	Adaptive
SDPR	Effector memeory CD4 T cell	Adaptive
SIGLEC14	Effector memeory CD4 T cell	Adaptive
SIGLEC6	Effector memeory CD4 T cell	Adaptive
TAL1	Effector memeory CD4 T cell	Adaptive
TFEC	Effector memeory CD4 T cell	Adaptive
TIPIN	Effector memeory CD4 T cell	Adaptive
TPK1	Effector memeory CD4 T cell	Adaptive
UQCRB	Effector memeory CD4 T cell	Adaptive
USP9Y	Effector memeory CD4 T cell	Adaptive
WIPF1	Effector memeory CD4 T cell	Adaptive
ZCRB1	Effector memeory CD4 T cell	Adaptive
ACAP1	Effector memeory CD8 T cell	Adaptive
APOL3	Effector memeory CD8 T cell	Adaptive
ARHGAP10	Effector memeory CD8 T cell	Adaptive
ATP10D	Effector memeory CD8 T cell	Adaptive
C3AR1	Effector memeory CD8 T cell	Adaptive
CCR5	Effector memeory CD8 T cell	Adaptive
CD160	Effector memeory CD8 T cell	Adaptive
CD55	Effector memeory CD8 T cell	Adaptive
CFLAR	Effector memeory CD8 T cell	Adaptive
CMKLR1	Effector memeory CD8 T cell	Adaptive
DAPP1	Effector memeory CD8 T cell	Adaptive
FCRL6	Effector memeory CD8 T cell	Adaptive
FLT3LG	Effector memeory CD8 T cell	Adaptive
GZMM	Effector memeory CD8 T cell	Adaptive
HAPLN3	Effector memeory CD8 T cell	Adaptive
HLA-DMB	Effector memeory CD8 T cell	Adaptive
HLA-DPA1	Effector memeory CD8 T cell	Adaptive
HLA-DPB1	Effector memeory CD8 T cell	Adaptive
IFI16	Effector memeory CD8 T cell	Adaptive
LIME1	Effector memeory CD8 T cell	Adaptive
LTK	Effector memeory CD8 T cell	Adaptive
NFKBIA	Effector memeory CD8 T cell	Adaptive
SETD7	Effector memeory CD8 T cell	Adaptive
SIK1	Effector memeory CD8 T cell	Adaptive
TRIB2	Effector memeory CD8 T cell	Adaptive
ACP5	Gamma delta T cell	Adaptive
AQP9	Gamma delta T cell	Adaptive
BTN3A2	Gamma delta T cell	Adaptive
C1orf54	Gamma delta T cell	Adaptive
CARD8	Gamma delta T cell	Adaptive
CCL18	Gamma delta T cell	Adaptive
CD209	Gamma delta T cell	Adaptive
CD33	Gamma delta T cell	Adaptive
CD36	Gamma delta T cell	Adaptive
CDK5	Gamma delta T cell	Adaptive
IL10RB	Gamma delta T cell	Adaptive
KLRF1	Gamma delta T cell	Adaptive
LGALS1	Gamma delta T cell	Adaptive
MAPK7	Gamma delta T cell	Adaptive
KLHL7	Gamma delta T cell	Adaptive
KRT80	Gamma delta T cell	Adaptive
LAMC1	Gamma delta T cell	Adaptive
LCORL	Gamma delta T cell	Adaptive
LMNB1	Gamma delta T cell	Adaptive
MEIS3P1	Gamma delta T cell	Adaptive
MPL	Gamma delta T cell	Adaptive
FABP1	Gamma delta T cell	Adaptive
FABP5	Gamma delta T cell	Adaptive
FADD	Gamma delta T cell	Adaptive
MFAP3L	Gamma delta T cell	Adaptive
MINPP1	Gamma delta T cell	Adaptive
RPS24	Gamma delta T cell	Adaptive
RPS7	Gamma delta T cell	Adaptive
RPS9	Gamma delta T cell	Adaptive
DBNL	Gamma delta T cell	Adaptive
CCL13	Gamma delta T cell	Adaptive
CD22	Immature B cell	Adaptive
CYBB	Immature B cell	Adaptive
FAM129C	Immature B cell	Adaptive
FCRL1	Immature B cell	Adaptive
FCRL3	Immature B cell	Adaptive
FCRL5	Immature B cell	Adaptive
FCRLA	Immature B cell	Adaptive
HDAC9	Immature B cell	Adaptive
HLA-DQA1	Immature B cell	Adaptive
HVCN1	Immature B cell	Adaptive
KIAA0226	Immature B cell	Adaptive
NCF1	Immature B cell	Adaptive
NCF1B	Immature B cell	Adaptive
P2RY10	Immature B cell	Adaptive
SP100	Immature B cell	Adaptive
TXNIP	Immature B cell	Adaptive
STAP1	Immature B cell	Adaptive
TAGAP	Immature B cell	Adaptive
ZCCHC2	Immature B cell	Adaptive
AICDA	Memory B cell	Adaptive
CCNA2	Memory B cell	Adaptive
CDKN3	Memory B cell	Adaptive
CLCN5	Memory B cell	Adaptive
ENPP1	Memory B cell	Adaptive
FCER1A	Memory B cell	Adaptive
FCRL4	Memory B cell	Adaptive
MYC	Memory B cell	Adaptive
RUNX2	Memory B cell	Adaptive
SORL1	Memory B cell	Adaptive
SOX5	Memory B cell	Adaptive
STAT5A	Memory B cell	Adaptive
STAT5B	Memory B cell	Adaptive
TLR9	Memory B cell	Adaptive
CCL3L1	Regulatory T cell	Adaptive
CD72	Regulatory T cell	Adaptive
CLEC5A	Regulatory T cell	Adaptive
FOXP3	Regulatory T cell	Adaptive
ITGA4	Regulatory T cell	Adaptive
L1CAM	Regulatory T cell	Adaptive
LIPA	Regulatory T cell	Adaptive
LRP1	Regulatory T cell	Adaptive
LRRC42	Regulatory T cell	Adaptive
MARCO	Regulatory T cell	Adaptive
MMP12	Regulatory T cell	Adaptive
MNDA	Regulatory T cell	Adaptive
MRC1	Regulatory T cell	Adaptive
MS4A6A	Regulatory T cell	Adaptive
PELO	Regulatory T cell	Adaptive
PLEK	Regulatory T cell	Adaptive
PRSS23	Regulatory T cell	Adaptive
PTGIR	Regulatory T cell	Adaptive
ST8SIA4	Regulatory T cell	Adaptive
STAB1	Regulatory T cell	Adaptive
B3GAT1	T follicular helper cell	Adaptive
CDK5R1	T follicular helper cell	Adaptive
PDCD1	T follicular helper cell	Adaptive
BCL6	T follicular helper cell	Adaptive
CD200	T follicular helper cell	Adaptive
CD83	T follicular helper cell	Adaptive
CD84	T follicular helper cell	Adaptive
FGF2	T follicular helper cell	Adaptive
GPR18	T follicular helper cell	Adaptive
CEBPA	T follicular helper cell	Adaptive
CECR1	T follicular helper cell	Adaptive
CLEC10A	T follicular helper cell	Adaptive
CLEC4A	T follicular helper cell	Adaptive
CSF1R	T follicular helper cell	Adaptive
CTSS	T follicular helper cell	Adaptive
DMN	T follicular helper cell	Adaptive
DPP4	T follicular helper cell	Adaptive
LRRC32	T follicular helper cell	Adaptive
MC5R	T follicular helper cell	Adaptive
MICA	T follicular helper cell	Adaptive
NCAM1	T follicular helper cell	Adaptive
NCR2	T follicular helper cell	Adaptive
NRP1	T follicular helper cell	Adaptive
PDCD1LG2	T follicular helper cell	Adaptive
PDCD6	T follicular helper cell	Adaptive
PRDX1	T follicular helper cell	Adaptive
RAE1	T follicular helper cell	Adaptive
RAET1E	T follicular helper cell	Adaptive
SIGLEC7	T follicular helper cell	Adaptive
SIGLEC9	T follicular helper cell	Adaptive
TYRO3	T follicular helper cell	Adaptive
CHST12	T follicular helper cell	Adaptive
CLIC3	T follicular helper cell	Adaptive
IVNS1ABP	T follicular helper cell	Adaptive
KIR2DL2	T follicular helper cell	Adaptive
LGMN	T follicular helper cell	Adaptive
CD70	Type 1 T helper cell	Adaptive
TBX21	Type 1 T helper cell	Adaptive
ADAM8	Type 1 T helper cell	Adaptive
AHCYL2	Type 1 T helper cell	Adaptive
ALCAM	Type 1 T helper cell	Adaptive
B3GALNT1	Type 1 T helper cell	Adaptive
BBS12	Type 1 T helper cell	Adaptive
BST1	Type 1 T helper cell	Adaptive
CD151	Type 1 T helper cell	Adaptive
CD47	Type 1 T helper cell	Adaptive
CD48	Type 1 T helper cell	Adaptive
CD52	Type 1 T helper cell	Adaptive
CD53	Type 1 T helper cell	Adaptive
CD59	Type 1 T helper cell	Adaptive
CD6	Type 1 T helper cell	Adaptive
CD68	Type 1 T helper cell	Adaptive
CD7	Type 1 T helper cell	Adaptive
CD96	Type 1 T helper cell	Adaptive
CFHR3	Type 1 T helper cell	Adaptive
CHRM3	Type 1 T helper cell	Adaptive
CLEC7A	Type 1 T helper cell	Adaptive
COL23A1	Type 1 T helper cell	Adaptive
COL4A4	Type 1 T helper cell	Adaptive
COL5A3	Type 1 T helper cell	Adaptive
DAB1	Type 1 T helper cell	Adaptive
DLEU7	Type 1 T helper cell	Adaptive
DOC2B	Type 1 T helper cell	Adaptive
EMP1	Type 1 T helper cell	Adaptive
F12	Type 1 T helper cell	Adaptive
FURIN	Type 1 T helper cell	Adaptive
GAB3	Type 1 T helper cell	Adaptive
GATM	Type 1 T helper cell	Adaptive
GFPT2	Type 1 T helper cell	Adaptive
GPR25	Type 1 T helper cell	Adaptive
GREM2	Type 1 T helper cell	Adaptive
HAVCR1	Type 1 T helper cell	Adaptive
HSD11B1	Type 1 T helper cell	Adaptive
HUNK	Type 1 T helper cell	Adaptive
IGF2	Type 1 T helper cell	Adaptive
RCSD1	Type 1 T helper cell	Adaptive
RYR1	Type 1 T helper cell	Adaptive
SAV1	Type 1 T helper cell	Adaptive
SELE	Type 1 T helper cell	Adaptive
SELP	Type 1 T helper cell	Adaptive
SH3KBP1	Type 1 T helper cell	Adaptive
SIT1	Type 1 T helper cell	Adaptive
SLC35B3	Type 1 T helper cell	Adaptive
SIGLEC10	Type 1 T helper cell	Adaptive
SKAP1	Type 1 T helper cell	Adaptive
THUMPD2	Type 1 T helper cell	Adaptive
TIGIT	Type 1 T helper cell	Adaptive
ZEB2	Type 1 T helper cell	Adaptive
ENC1	Type 1 T helper cell	Adaptive
FAM134B	Type 1 T helper cell	Adaptive
FBXO30	Type 1 T helper cell	Adaptive
FCGR2C	Type 1 T helper cell	Adaptive
STAC	Type 1 T helper cell	Adaptive
LTC4S	Type 1 T helper cell	Adaptive
MAN1B1	Type 1 T helper cell	Adaptive
MDH1	Type 1 T helper cell	Adaptive
MMD	Type 1 T helper cell	Adaptive
RGS16	Type 1 T helper cell	Adaptive
IL12A	Type 1 T helper cell	Adaptive
P2RX5	Type 1 T helper cell	Adaptive
CD97	Type 1 T helper cell	Adaptive
ITGB4	Type 1 T helper cell	Adaptive
ICAM3	Type 1 T helper cell	Adaptive
METRNL	Type 1 T helper cell	Adaptive
TNFRSF1A	Type 1 T helper cell	Adaptive
IRF1	Type 1 T helper cell	Adaptive
HTR2B	Type 1 T helper cell	Adaptive
CALD1	Type 1 T helper cell	Adaptive
MOCOS	Type 1 T helper cell	Adaptive
TRAF3IP2	Type 1 T helper cell	Adaptive
TLR8	Type 1 T helper cell	Adaptive
TRAF1	Type 1 T helper cell	Adaptive
DUSP14	Type 1 T helper cell	Adaptive
IL17A	Type 17 T helper cell	Adaptive
IL17RA	Type 17 T helper cell	Adaptive
C2CD4A	Type 17 T helper cell	Adaptive
C2CD4B	Type 17 T helper cell	Adaptive
CA2	Type 17 T helper cell	Adaptive
CCDC65	Type 17 T helper cell	Adaptive
CEACAM3	Type 17 T helper cell	Adaptive
IL17C	Type 17 T helper cell	Adaptive
IL17F	Type 17 T helper cell	Adaptive
IL17RC	Type 17 T helper cell	Adaptive
IL17RE	Type 17 T helper cell	Adaptive
IL23A	Type 17 T helper cell	Adaptive
ILDR1	Type 17 T helper cell	Adaptive
LONRF3	Type 17 T helper cell	Adaptive
SH2D6	Type 17 T helper cell	Adaptive
TNIP2	Type 17 T helper cell	Adaptive
ABCA1	Type 17 T helper cell	Adaptive
ABCB1	Type 17 T helper cell	Adaptive
ADAMTS12	Type 17 T helper cell	Adaptive
ANK1	Type 17 T helper cell	Adaptive
ANKRD22	Type 17 T helper cell	Adaptive
B3GALT2	Type 17 T helper cell	Adaptive
CAMTA1	Type 17 T helper cell	Adaptive
CCR9	Type 17 T helper cell	Adaptive
CD40	Type 17 T helper cell	Adaptive
GPR44	Type 17 T helper cell	Adaptive
IFT80	Type 17 T helper cell	Adaptive
ASB2	Type 2 T helper cell	Adaptive
CSRP2	Type 2 T helper cell	Adaptive
DAPK1	Type 2 T helper cell	Adaptive
DLC1	Type 2 T helper cell	Adaptive
DNAJC12	Type 2 T helper cell	Adaptive
DUSP6	Type 2 T helper cell	Adaptive
GNAI1	Type 2 T helper cell	Adaptive
LAMP3	Type 2 T helper cell	Adaptive
NRP2	Type 2 T helper cell	Adaptive
OSBPL1A	Type 2 T helper cell	Adaptive
PDE4B	Type 2 T helper cell	Adaptive
PHLDA1	Type 2 T helper cell	Adaptive
PLA2G4A	Type 2 T helper cell	Adaptive
RAB27B	Type 2 T helper cell	Adaptive
RBMS3	Type 2 T helper cell	Adaptive
RNF125	Type 2 T helper cell	Adaptive
TMPRSS3	Type 2 T helper cell	Adaptive
GATA3	Type 2 T helper cell	Adaptive
BIRC5	Type 2 T helper cell	Adaptive
CDC25C	Type 2 T helper cell	Adaptive
CDC7	Type 2 T helper cell	Adaptive
CENPF	Type 2 T helper cell	Adaptive
CXCR6	Type 2 T helper cell	Adaptive
DHFR	Type 2 T helper cell	Adaptive
EVI5	Type 2 T helper cell	Adaptive
GSTA4	Type 2 T helper cell	Adaptive
HELLS	Type 2 T helper cell	Adaptive
IL26	Type 2 T helper cell	Adaptive
LAIR2	Type 2 T helper cell	Adaptive
ABCD1	Activated dendritic cell	Innate
C1QC	Activated dendritic cell	Innate
CAPG	Activated dendritic cell	Innate
CCL3L3	Activated dendritic cell	Innate
CD207	Activated dendritic cell	Innate
CD302	Activated dendritic cell	Innate
ATP5B	Activated dendritic cell	Innate
ATP5L	Activated dendritic cell	Innate
ATP6V1A	Activated dendritic cell	Innate
BCL2L1	Activated dendritic cell	Innate
C1QB	Activated dendritic cell	Innate
SNURF	Activated dendritic cell	Innate
SPCS3	Activated dendritic cell	Innate
CCNA1	Activated dendritic cell	Innate
CEACAM8	Activated dendritic cell	Innate
NOS2	Activated dendritic cell	Innate
SRA1	Activated dendritic cell	Innate
TNFRSF6B	Activated dendritic cell	Innate
TREM1	Activated dendritic cell	Innate
TREML1	Activated dendritic cell	Innate
RHOA	Activated dendritic cell	Innate
SLC25A37	Activated dendritic cell	Innate
TNFSF14	Activated dendritic cell	Innate
TREML4	Activated dendritic cell	Innate
VNN2	Activated dendritic cell	Innate
XPO6	Activated dendritic cell	Innate
CLEC4C	Activated dendritic cell	Innate
TNFAIP2	Activated dendritic cell	Innate
UBD	Activated dendritic cell	Innate
ACTR3	Activated dendritic cell	Innate
RAB1A	Activated dendritic cell	Innate
SLA	Activated dendritic cell	Innate
HLA-DQA2	Activated dendritic cell	Innate
SIGLEC5	Activated dendritic cell	Innate
SLAMF9	Activated dendritic cell	Innate
ABAT	CD56bright natural killer cell	Innate
C11orf75	CD56bright natural killer cell	Innate
C5orf15	CD56bright natural killer cell	Innate
CDHR1	CD56bright natural killer cell	Innate
DCAF12	CD56bright natural killer cell	Innate
DYNLL1	CD56bright natural killer cell	Innate
GPR137B	CD56bright natural killer cell	Innate
HCP5	CD56bright natural killer cell	Innate
HDGFRP2	CD56bright natural killer cell	Innate
KRT86	CD56bright natural killer cell	Innate
MLST8	CD56bright natural killer cell	Innate
ELMOD3	CD56bright natural killer cell	Innate
ENTPD5	CD56bright natural killer cell	Innate
FAM119A	CD56bright natural killer cell	Innate
FAM179A	CD56bright natural killer cell	Innate
CLIC2	CD56bright natural killer cell	Innate
COX7A2L	CD56bright natural killer cell	Innate
CREB3L4	CD56bright natural killer cell	Innate
CSF1	CD56bright natural killer cell	Innate
CSNK2A2	CD56bright natural killer cell	Innate
CSTA	CD56bright natural killer cell	Innate
CSTB	CD56bright natural killer cell	Innate
CTPS	CD56bright natural killer cell	Innate
CTSD	CD56bright natural killer cell	Innate
FST	CD56bright natural killer cell	Innate
GATA2	CD56bright natural killer cell	Innate
GMPR	CD56bright natural killer cell	Innate
HDC	CD56bright natural killer cell	Innate
HEY1	CD56bright natural killer cell	Innate
HOXA1	CD56bright natural killer cell	Innate
HS2ST1	CD56bright natural killer cell	Innate
HS3ST1	CD56bright natural killer cell	Innate
BCL11B	CD56bright natural killer cell	Innate
CDH3	CD56bright natural killer cell	Innate
MYL6B	CD56bright natural killer cell	Innate
NAA16	CD56bright natural killer cell	Innate
ClQA	CD56bright natural killer cell	Innate
ClQB	CD56bright natural killer cell	Innate
CYP27B1	CD56bright natural killer cell	Innate
EIF3M	CD56bright natural killer cell	Innate
CYP27A1	CD56dim natural killer cell	Innate
DDX55	CD56dim natural killer cell	Innate
DYRK2	CD56dim natural killer cell	Innate
RPL37A	CD56dim natural killer cell	Innate
NOTCH3	CD56dim natural killer cell	Innate
AKR7A3	CD56dim natural killer cell	Innate
GPRC5C	CD56dim natural killer cell	Innate
GRIN1	CD56dim natural killer cell	Innate
HLA-E	CD56dim natural killer cell	Innate
PORCN	CD56dim natural killer cell	Innate
PSMC4	CD56dim natural killer cell	Innate
UPP1	CD56dim natural killer cell	Innate
IL21R	CD56dim natural killer cell	Innate
KIR2DS1	CD56dim natural killer cell	Innate
KIR2DS2	CD56dim natural killer cell	Innate
KIR2DS5	CD56dim natural killer cell	Innate
GIPR	Eosinophil	Innate
KRT18P50	Eosinophil	Innate
LRMP	Eosinophil	Innate
FOSB	Eosinophil	Innate
RRP12	Eosinophil	Innate
GPR183	Eosinophil	Innate
NR4A3	Eosinophil	Innate
ST3GAL6	Eosinophil	Innate
DEPDC5	Eosinophil	Innate
PDE6C	Eosinophil	Innate
PKD2L2	Eosinophil	Innate
GPR65	Eosinophil	Innate
IL5RA	Eosinophil	Innate
P2RY14	Eosinophil	Innate
DACH1	Eosinophil	Innate
DAPK2	Eosinophil	Innate
EMR3	Eosinophil	Innate
ACADM	Immature dendritic cell	Innate
AHCYL1	Immature dendritic cell	Innate
ALDH1A2	Immature dendritic cell	Innate
ALDH3A2	Immature dendritic cell	Innate
ALDH9A1	Immature dendritic cell	Innate
ALOX15	Immature dendritic cell	Innate
AMT	Immature dendritic cell	Innate
ARL1	Immature dendritic cell	Innate
ATIC	Immature dendritic cell	Innate
ATP5A1	Immature dendritic cell	Innate
CAPZA1	Immature dendritic cell	Innate
LILRA5	Immature dendritic cell	Innate
RDX	Immature dendritic cell	Innate
RRAGD	Immature dendritic cell	Innate
TACSTD2	Immature dendritic cell	Innate
INPP5F	Immature dendritic cell	Innate
RAB38	Immature dendritic cell	Innate
PLAU	Immature dendritic cell	Innate
CSF3R	Immature dendritic cell	Innate
SLC18A2	Immature dendritic cell	Innate
AMPD2	Immature dendritic cell	Innate
CLTB	Immature dendritic cell	Innate
C1orf162	Immature dendritic cell	Innate
AIF1	Macrophage	Innate
CCL1	Macrophage	Innate
CCL14	Macrophage	Innate
CCL23	Macrophage	Innate
CCL26	Macrophage	Innate
CD300LB	Macrophage	Innate
CNR1	Macrophage	Innate
CNR2	Macrophage	Innate
EIF1	Macrophage	Innate
EIF4A1	Macrophage	Innate
FPR1	Macrophage	Innate
FPR2	Macrophage	Innate
FRAT2	Macrophage	Innate
GPR27	Macrophage	Innate
GPR77	Macrophage	Innate
RNASE2	Macrophage	Innate
MS4A2	Macrophage	Innate
BASP1	Macrophage	Innate
IGSF6	Macrophage	Innate
HK3	Macrophage	Innate
VNN1	Macrophage	Innate
FES	Macrophage	Innate
NPL	Macrophage	Innate
FZD2	Macrophage	Innate
FAM198B	Macrophage	Innate
HNMT	Macrophage	Innate
SLC15A3	Macrophage	Innate
CD4	Macrophage	Innate
TXNDC3	Macrophage	Innate
FRMD4A	Macrophage	Innate
CRYBB1	Macrophage	Innate
HRH1	Macrophage	Innate
WNT5B	Macrophage	Innate
ADAMTS3	Mast cell	Innate
CPA3	Mast cell	Innate
CMA1	Mast cell	Innate
CTSG	Mast cell	Innate
ARHGAP15	Mast cell	Innate
CPM	Mast cell	Innate
FCN1	Mast cell	Innate
FTL	Mast cell	Innate
HSPA6	Mast cell	Innate
ITGA9	Mast cell	Innate
RNASE3	Mast cell	Innate
S100A4	Mast cell	Innate
SIGLEC8	Mast cell	Innate
SLC6A4	Mast cell	Innate
PTGS2	Mast cell	Innate
EGR3	Mast cell	Innate
PILRA	Mast cell	Innate
CCR2	MDSC	Innate
CD14	MDSC	Innate
CD2	MDSC	Innate
CD86	MDSC	Innate
CXCR4	MDSC	Innate
FCGR2A	MDSC	Innate
FCGR2B	MDSC	Innate
FCGR3A	MDSC	Innate
FERMT3	MDSC	Innate
GPSM3	MDSC	Innate
IL18BP	MDSC	Innate
IL4R	MDSC	Innate
ITGAL	MDSC	Innate
ITGAM	MDSC	Innate
PARVG	MDSC	Innate
PSAP	MDSC	Innate
PTGER2	MDSC	Innate
PTGES2	MDSC	Innate
S100A8	MDSC	Innate
S100A9	MDSC	Innate
ASGR2	Monocyte	Innate
CFP	Monocyte	Innate
ASGR1	Monocyte	Innate
CD1D	Monocyte	Innate
UPK3A	Monocyte	Innate
ACTG1	Monocyte	Innate
ANXA5	Monocyte	Innate
ATP6V1B2	Monocyte	Innate
CFL1	Monocyte	Innate
DAZAP2	Monocyte	Innate
CTBS	Monocyte	Innate
EMR4P	Monocyte	Innate
HIVEP2	Monocyte	Innate
MARCKSL1	Monocyte	Innate
MBP	Monocyte	Innate
MMP15	Monocyte	Innate
PNPLA6	Monocyte	Innate
TMBIM6	Monocyte	Innate
PQBP1	Monocyte	Innate
TEX264	Monocyte	Innate
IKZF1	Monocyte	Innate
AKT3	Natural killer cell	Innate
AXL	Natural killer cell	Innate
BST2	Natural killer cell	Innate
CDH2	Natural killer cell	Innate
CRTAM	Natural killer cell	Innate
CSF2RA	Natural killer cell	Innate
CTSZ	Natural killer cell	Innate
CXCL1	Natural killer cell	Innate
CYTH1	Natural killer cell	Innate
DAXX	Natural killer cell	Innate
DGKH	Natural killer cell	Innate
DLL4	Natural killer cell	Innate
DPYD	Natural killer cell	Innate
ERBB3	Natural killer cell	Innate
F11R	Natural killer cell	Innate
FAM27A	Natural killer cell	Innate
FAM49A	Natural killer cell	Innate
FASLG	Natural killer cell	Innate
FCGR1A	Natural killer cell	Innate
FN1	Natural killer cell	Innate
FSTL1	Natural killer cell	Innate
FUCA1	Natural killer cell	Innate
GBP3	Natural killer cell	Innate
GLS2	Natural killer cell	Innate
GRB2	Natural killer cell	Innate
LST1	Natural killer cell	Innate
BCL2	Natural killer cell	Innate
CDC5L	Natural killer cell	Innate
FGF18	Natural killer cell	Innate
FUT5	Natural killer cell	Innate
FZR1	Natural killer cell	Innate
GAGE2	Natural killer cell	Innate
IGFBP5	Natural killer cell	Innate
KANK2	Natural killer cell	Innate
LDB3	Natural killer cell	Innate
BTN2A2	Natural killer T cell	Innate
CD101	Natural killer T cell	Innate
CD109	Natural killer T cell	Innate
CNPY3	Natural killer T cell	Innate
CNPY4	Natural killer T cell	Innate
CREB1	Natural killer T cell	Innate
CRTC2	Natural killer T cell	Innate
CRTC3	Natural killer T cell	Innate
CSF2	Natural killer T cell	Innate
KLRC1	Natural killer T cell	Innate
FUT4	Natural killer T cell	Innate
ICAM2	Natural killer T cell	Innate
IL32	Natural killer T cell	Innate
LAMP2	Natural killer T cell	Innate
LILRB5	Natural killer T cell	Innate
KLRG1	Natural killer T cell	Innate
HSPA4	Natural killer T cell	Innate
HSPB6	Natural killer T cell	Innate
ISM2	Natural killer T cell	Innate
ITIH2	Natural killer T cell	Innate
KDM4C	Natural killer T cell	Innate
KIR2DS4	Natural killer T cell	Innate
KIRREL3	Natural killer T cell	Innate
SDCBP	Natural killer T cell	Innate
NFATC2IP	Natural killer T cell	Innate
MICB	Natural killer T cell	Innate
KIR2DL1	Natural killer T cell	Innate
KIR2DL3	Natural killer T cell	Innate
KIR3DL1	Natural killer T cell	Innate
KIR3DL2	Natural killer T cell	Innate
NCR1	Natural killer T cell	Innate
FOSL1	Natural killer T cell	Innate
TSLP	Natural killer T cell	Innate
SLC7A7	Natural killer T cell	Innate
SPP1	Natural killer T cell	Innate
TREM2	Natural killer T cell	Innate
UBASH3A	Natural killer T cell	Innate
YBX2	Natural killer T cell	Innate
CCDC88A	Natural killer T cell	Innate
CLEC1A	Natural killer T cell	Innate
THBD	Natural killer T cell	Innate
PDPN	Natural killer T cell	Innate
VCAM1	Natural killer T cell	Innate
EMR1	Natural killer T cell	Innate
CREB5	Neutrophil	Innate
CDA	Neutrophil	Innate
CHST15	Neutrophil	Innate
S100A12	Neutrophil	Innate
APOBEC3A	Neutrophil	Innate
CASP5	Neutrophil	Innate
MMP25	Neutrophil	Innate
HAL	Neutrophil	Innate
C1orf183	Neutrophil	Innate
FFAR2	Neutrophil	Innate
MAK	Neutrophil	Innate
CXCR1	Neutrophil	Innate
STEAP4	Neutrophil	Innate
MGAM	Neutrophil	Innate
BTNL8	Neutrophil	Innate
CXCR2	Neutrophil	Innate
TNFRSF10C	Neutrophil	Innate
VNN3	Neutrophil	Innate
CBX6	Plasmacytoid dendritic cell	Innate
DAB2	Plasmacytoid dendritic cell	Innate
DDX17	Plasmacytoid dendritic cell	Innate
HIGD1A	Plasmacytoid dendritic cell	Innate
IDH3A	Plasmacytoid dendritic cell	Innate
IL3RA	Plasmacytoid dendritic cell	Innate
MAGED1	Plasmacytoid dendritic cell	Innate
NUCB2	Plasmacytoid dendritic cell	Innate
OFD1	Plasmacytoid dendritic cell	Innate
OGT	Plasmacytoid dendritic cell	Innate
PDIA4	Plasmacytoid dendritic cell	Innate
SERTAD2	Plasmacytoid dendritic cell	Innate
SIRPA	Plasmacytoid dendritic cell	Innate
TMED2	Plasmacytoid dendritic cell	Innate
ENG	Plasmacytoid dendritic cell	Innate
FCAR	Plasmacytoid dendritic cell	Innate
IGF1	Plasmacytoid dendritic cell	Innate
ITGA2B	Plasmacytoid dendritic cell	Innate
GABARAP	Plasmacytoid dendritic cell	Innate
GPX1	Plasmacytoid dendritic cell	Innate
KRT23	Plasmacytoid dendritic cell	Innate
PROK2	Plasmacytoid dendritic cell	Innate
RALB	Plasmacytoid dendritic cell	Innate
RETNLB	Plasmacytoid dendritic cell	Innate
RNF141	Plasmacytoid dendritic cell	Innate
SEC14L1	Plasmacytoid dendritic cell	Innate
SEPX1	Plasmacytoid dendritic cell	Innate
EMP3	Plasmacytoid dendritic cell	Innate
CD300LF	Plasmacytoid dendritic cell	Innate
ABTB1	Plasmacytoid dendritic cell	Innate
KLHL21	Plasmacytoid dendritic cell	Innate
PHRF1	Plasmacytoid dendritic cell	Innate

## Sheet: Table S3
Table.S3 The signatures related to response of immunotherapy.
GeneSetName	Description	Genes
Alcoholism	Up	CREB3L4, H2AFV, H2AFZ, HIST1H2AB, HIST1H2AG, HIST1H2AH, HIST1H2AI, HIST1H2AM, HIST1H2BC, HIST1H2BD, HIST1H2BF, HIST1H2BJ, HIST1H2BK, HIST1H2BL, HIST1H2BN, HIST1H2BO, HIST1H3B, HIST1H3D, HIST1H3H, HIST1H4A, HIST1H4B, HIST2H2AB, HIST2H2AC, HIST2H2BE, HIST2H2BF, HIST2H3D, HIST3H2A
Base_excision_repair	Up	FEN1, LIG1, NEIL3, PARP1, PARP2, PCNA, POLE, POLE2, UNG
Cell_cycle	Up	BUB1, BUB1B, CCNA2, CCNB2, CCNE1, CCNE2, CDC20, CDC25A, CDC25C, CDC6, CDK1, CDK2, CDKN2A, DBF4, E2F1, E2F2, ESPL1, MAD2L1, MAD2L2, MCM2, MCM4, MCM6, MCM7, ORC1, ORC6, PCNA, PLK1, SKP2, SMC3, TFDP1, TTK, YWHAB
Cytokine-cytokine_receptor_interaction	Down	ACVR1, CCL24, FLT4, IFNGR1, IL4R, IL6ST, KIT, LIF, PDGFA, PDGFRB, TGFB1, TGFBR2, TNFRSF10B, TNFRSF14, TNFRSF1A
DNA_replication	Up	DNA2, FEN1, LIG1, MCM2, MCM4, MCM6, MCM7, PCNA, POLA2, POLE, POLE2, PRIM1, PRIM2, RFC2, RFC3, RFC4, RFC5, RNASEH2A, RPA1, RPA3
Fanconi_anemia_pathway	Up	BLM, BRCA1, BRCA2, BRIP1, EME1, ERCC4, FANCA, FANCB, FANCD2, FANCI, PALB2, RAD51, RAD51C, RMI1, RMI2, RPA1, RPA3, TOP3A, UBE2T
Homologous_recombination	Up	BLM, BRCA2, EME1, RAD51, RAD51C, RAD54L, RPA1, RPA3, TOP3A, XRCC2, XRCC3
MicroRNAs_in_cancer	Up	BRCA1, CCNE1, CCNE2, CDC25A, CDC25C, CDCA5, CDKN2A, DNMT1, E2F1, E2F2, EZH2, KIF23, STMN1, TRIM71
Mismatch_repair	Up	EXO1, LIG1, PCNA, RFC2, RFC3, RFC4, RFC5, RPA1, RPA3
Nucleotide_excision_repair	Up	CETN2, ERCC4, LIG1, PCNA, POLE, POLE2, RFC2, RFC3, RFC4, RFC5, RPA1, RPA3
Oocyte_meiosis	Up	AURKA, BUB1, CCNB2, CCNE1, CCNE2, CDC20, CDC25C, CDK1, CDK2, ESPL1, FBXO5, MAD2L1, MAD2L2, PLK1, SGOL1, SMC3, YWHAB
p53_signaling_pathway	Up	CCNB2, CCNE1, CCNE2, CDK1, CDK2, CDKN2A, GTSE1, PPM1D, RFWD2, RRM2
Progesterone-mediated_oocyte_maturation	Up	BUB1, CCNA2, CCNB2, CDC25A, CDC25C, CDK1, CDK2, MAD2L1, MAD2L2, PLK1
Proteasome	Up	IFNG, PSMA4, PSMB2, PSMB4, PSMC4, PSMD4, PSMD7
Pyrimidine_metabolism	Up	CTPS1, DTYMK, POLA2, POLE, POLE2, PRIM1, PRIM2, RRM2, TYMS
RNA_degradation	Up	CNOT10, EXOSC2, EXOSC8, LSM3, LSM4, LSM5, PARN
Spliceosome	Up	HNRNPM, LSM3, LSM4, LSM5, MAGOHB, PRPF19, SF3B2, SF3B3, SF3B4, SNRNP40, SNRPA1, SNRPC, USP39, WBP11
Systemic_lupus_erythematosus	Up	H2AFV, H2AFZ, HIST1H2AB, HIST1H2AG, HIST1H2AH, HIST1H2AI, HIST1H2AM, HIST1H2BC, HIST1H2BD, HIST1H2BF, HIST1H2BJ, HIST1H2BK, HIST1H2BL, HIST1H2BN, HIST1H2BO, HIST1H3B, HIST1H3D, HIST1H3H, HIST1H4A, HIST1H4B, HIST2H2AB, HIST2H2AC, HIST2H2BE, HIST2H2BF, HIST2H3D, HIST3H2A, IFNG
Viral_carcinogenesis	Up	CCNA2, CCNE1, CCNE2, CDC20, CDK1, CDK2, CDKN2A, CREB3L4, GTF2E1, HIST1H2BC, HIST1H2BD, HIST1H2BF, HIST1H2BJ, HIST1H2BK, HIST1H2BL, HIST1H2BN, HIST1H2BO, HIST1H4A, HIST1H4B, HIST2H2BE, HIST2H2BF, SKP2, YWHAB
IFN-γ_signature	UP	TIGIT, CD27, CD8A, PDCD1LG2, LAG3, CD274, CXCR6, CMKLR1, NKG7, CCL5, PSMB10, IDO1, CXCL9, HLA-DQA1, CD276, STAT1, HLA-DRB1, HLA-E
APM_signal	UP	B2M, HLA-A, HLA-B, HLA-C, TAP1, TAP2

## Sheet: Table S4
Table.S4 Spearman correlation values for 24 regulators in renal cell carcinoma
From	To	P Value (< 0.0001)	Cor
ALKBH5	CBLL1	8.97196e-09	0.246445
ALKBH5	EIF3A	2.66454e-15	0.334271
ALKBH5	ELAVL1	6.99441e-14	0.317552
ALKBH5	FMR1	1.37722e-06	0.207921
ALKBH5	FTO	0	0.408213
ALKBH5	HNRNPC	0	0.383987
ALKBH5	IGF2BP2	1.17883e-12	-0.30221
ALKBH5	IGF2BP3	2.86988e-11	-0.283703
ALKBH5	KIAA1429	4.6227e-06	0.197498
ALKBH5	LRPPRC	5.68782e-10	0.265056
ALKBH5	METTL14	0	0.410502
ALKBH5	RBM15	0	0.364185
ALKBH5	RBM15B	1.14675e-09	0.260462
ALKBH5	YTHDC1	0	0.411982
ALKBH5	YTHDC2	4.52629e-05	0.176201
ALKBH5	YTHDF1	0	0.421839
ALKBH5	YTHDF2	0	0.438806
ALKBH5	YTHDF3	8.27921e-08	0.230271
ALKBH5	ZC3H13	1.77636e-15	0.336036
CBLL1	EIF3A	0	0.66317
CBLL1	ELAVL1	2.92625e-09	0.254183
CBLL1	FMR1	0	0.599202
CBLL1	FTO	0	0.4745
CBLL1	HNRNPA2B1	3.39035e-08	0.23691
CBLL1	HNRNPC	1.33227e-15	0.337952
CBLL1	KIAA1429	0	0.66196
CBLL1	LRPPRC	0	0.746624
CBLL1	METTL14	0	0.725828
CBLL1	RBM15	0	0.473904
CBLL1	RBM15B	0	0.426014
CBLL1	WTAP	1.54099e-13	0.313351
CBLL1	YTHDC1	0	0.50643
CBLL1	YTHDC2	0	0.4508
CBLL1	YTHDF1	0	0.396584
CBLL1	YTHDF2	0	0.442072
CBLL1	YTHDF3	0	0.703595
CBLL1	ZC3H13	0	0.688511
EIF3A	ELAVL1	3.36511e-10	0.268438
EIF3A	FMR1	0	0.537166
EIF3A	FTO	0	0.546925
EIF3A	HNRNPA2B1	1.39408e-09	0.259167
EIF3A	HNRNPC	0	0.379582
EIF3A	KIAA1429	0	0.684259
EIF3A	LRPPRC	0	0.705021
EIF3A	METTL14	0	0.708584
EIF3A	RBM15	0	0.545172
EIF3A	RBM15B	0	0.515913
EIF3A	WTAP	1.37668e-13	0.313954
EIF3A	YTHDC1	0	0.608437
EIF3A	YTHDC2	0	0.459504
EIF3A	YTHDF1	0	0.367259
EIF3A	YTHDF2	0	0.55109
EIF3A	YTHDF3	0	0.620914
EIF3A	ZC3H13	0	0.829084
ELAVL1	FMR1	1.89999e-10	0.272068
ELAVL1	HNRNPA2B1	3.9968e-15	0.332312
ELAVL1	METTL14	1.33493e-10	0.274283
ELAVL1	RBM15	9.67058e-07	0.210866
ELAVL1	RBM15B	0	0.426756
ELAVL1	YTHDC1	1.51687e-08	0.242727
ELAVL1	YTHDF1	0	0.514026
ELAVL1	YTHDF2	0	0.36536
ELAVL1	YTHDF3	3.43216e-07	0.219261
ELAVL1	ZC3H13	1.95399e-14	0.324159
FMR1	FTO	8.4821e-14	0.316525
FMR1	HNRNPA2B1	4.44089e-16	0.344812
FMR1	HNRNPC	1.0689e-05	0.189948
FMR1	KIAA1429	0	0.521959
FMR1	LRPPRC	0	0.532514
FMR1	METTL14	0	0.609621
FMR1	METTL3	0	0.35758
FMR1	RBM15	0	0.352224
FMR1	RBM15B	2.15072e-12	0.298824
FMR1	WTAP	9.26677e-11	0.276552
FMR1	YTHDC1	0	0.590799
FMR1	YTHDC2	0	0.519306
FMR1	YTHDF1	0	0.354428
FMR1	YTHDF2	1.34071e-12	0.301489
FMR1	YTHDF3	0	0.560245
FMR1	ZC3H13	0	0.615458
FTO	HNRNPC	1.44999e-07	0.225999
FTO	IGF2BP1	2.76564e-06	0.201986
FTO	IGF2BP2	1.65064e-10	-0.272953
FTO	KIAA1429	0	0.486783
FTO	LRPPRC	0	0.492861
FTO	METTL14	0	0.505134
FTO	RBM15	0	0.39587
FTO	WTAP	1.40031e-10	0.273984
FTO	YTHDC1	0	0.48444
FTO	YTHDC2	0	0.488666
FTO	YTHDF2	0	0.404403
FTO	YTHDF3	0	0.405094
FTO	ZC3H13	0	0.536181
HNRNPA2B1	HNRNPC	2.58329e-09	0.255028
HNRNPA2B1	METTL14	5.48419e-11	0.279778
HNRNPA2B1	METTL3	0	0.710884
HNRNPA2B1	RBM15	0	0.376463
HNRNPA2B1	RBM15B	3.6902e-11	0.282187
HNRNPA2B1	WTAP	1.86517e-14	0.324478
HNRNPA2B1	YTHDC1	0	0.526035
HNRNPA2B1	YTHDC2	0	0.455468
HNRNPA2B1	YTHDF1	0	0.488458
HNRNPA2B1	ZC3H13	1.33227e-15	0.338161
HNRNPC	IGF2BP2	4.48184e-09	-0.251269
HNRNPC	IGF2BP3	1.59057e-11	-0.287228
HNRNPC	KIAA1429	5.53113e-13	0.306408
HNRNPC	LRPPRC	2.22045e-16	0.347301
HNRNPC	METTL14	0	0.498366
HNRNPC	METTL3	1.17709e-08	0.24453
HNRNPC	RBM15	1.9762e-14	0.324124
HNRNPC	RBM15B	2.38197e-10	0.270638
HNRNPC	WTAP	6.75016e-14	0.317727
HNRNPC	YTHDC1	0	0.46234
HNRNPC	YTHDF1	2.98441e-06	0.201328
HNRNPC	YTHDF2	0	0.426293
HNRNPC	YTHDF3	1.46294e-10	0.27371
HNRNPC	ZC3H13	0	0.363401
IGF2BP1	IGF2BP3	8.14022e-07	0.212286
IGF2BP1	KIAA1429	4.05668e-05	0.177281
IGF2BP2	IGF2BP3	0	0.515643
IGF2BP2	LRPPRC	6.7113e-07	-0.213865
IGF2BP2	METTL14	2.78799e-12	-0.29735
IGF2BP2	YTHDC1	5.10703e-13	-0.306848
IGF2BP2	YTHDC2	1.22704e-06	-0.208888
IGF2BP3	METTL14	1.14948e-10	-0.275215
IGF2BP3	YTHDC1	0	-0.350753
IGF2BP3	YTHDF2	3.11887e-05	-0.179847
KIAA1429	LRPPRC	0	0.685357
KIAA1429	METTL14	0	0.606024
KIAA1429	RBM15	0	0.35566
KIAA1429	RBM15B	1.33227e-15	0.337649
KIAA1429	WTAP	2.68241e-06	0.20225
KIAA1429	YTHDC1	0	0.478619
KIAA1429	YTHDC2	0	0.401054
KIAA1429	YTHDF2	0	0.436622
KIAA1429	YTHDF3	0	0.71832
KIAA1429	ZC3H13	0	0.661973
LRPPRC	METTL14	0	0.728304
LRPPRC	RBM15	0	0.387645
LRPPRC	RBM15B	3.09419e-12	0.296755
LRPPRC	WTAP	1.77169e-09	0.257567
LRPPRC	YTHDC1	0	0.50768
LRPPRC	YTHDC2	0	0.402319
LRPPRC	YTHDF1	1.65622e-06	0.206368
LRPPRC	YTHDF2	0	0.418625
LRPPRC	YTHDF3	0	0.647273
LRPPRC	ZC3H13	0	0.637864
METTL14	METTL3	1.82674e-09	0.257362
METTL14	RBM15	0	0.555618
METTL14	RBM15B	0	0.4509
METTL14	WTAP	8.88178e-16	0.339672
METTL14	YTHDC1	0	0.745991
METTL14	YTHDC2	0	0.49236
METTL14	YTHDF1	0	0.425984
METTL14	YTHDF2	0	0.569087
METTL14	YTHDF3	0	0.656716
METTL14	ZC3H13	0	0.755609
METTL3	RBM15	3.51105e-10	0.268166
METTL3	RBM15B	2.41333e-07	0.222041
METTL3	WTAP	9.93982e-07	0.210639
METTL3	YTHDC1	0	0.486409
METTL3	YTHDC2	7.65166e-13	0.304616
METTL3	YTHDF1	0	0.353169
METTL3	ZC3H13	1.72172e-05	0.185518
RBM15	RBM15B	6.52811e-14	0.317913
RBM15	WTAP	7.26863e-12	0.29183
RBM15	YTHDC1	0	0.526363
RBM15	YTHDC2	0	0.444639
RBM15	YTHDF1	0	0.398728
RBM15	YTHDF2	0	0.540286
RBM15	YTHDF3	0	0.46406
RBM15	ZC3H13	0	0.48814
RBM15B	YTHDC1	4.44089e-16	0.341503
RBM15B	YTHDF1	0	0.490836
RBM15B	YTHDF2	0	0.446364
RBM15B	YTHDF3	1.01252e-13	0.315598
RBM15B	ZC3H13	0	0.538465
WTAP	YTHDC1	0	0.355256
WTAP	YTHDC2	0	0.406489
WTAP	YTHDF1	2.62869e-07	0.22137
WTAP	YTHDF2	0	0.371448
WTAP	YTHDF3	6.28608e-13	0.305703
WTAP	ZC3H13	6.38378e-13	0.305618
YTHDC1	YTHDC2	0	0.546825
YTHDC1	YTHDF1	0	0.397435
YTHDC1	YTHDF2	0	0.408589
YTHDC1	YTHDF3	0	0.389398
YTHDC1	ZC3H13	0	0.707181
YTHDC2	YTHDF1	5.54001e-13	0.306399
YTHDC2	YTHDF2	4.44089e-16	0.345072
YTHDC2	YTHDF3	0	0.440342
YTHDC2	ZC3H13	0	0.502833
YTHDF1	YTHDF2	0	0.423999
YTHDF1	YTHDF3	1.12355e-13	0.315033
YTHDF1	ZC3H13	0	0.378927
YTHDF2	YTHDF3	0	0.549188
YTHDF2	ZC3H13	0	0.526488
YTHDF3	ZC3H13	0	0.60224

## Sheet: Table S5
Table.S5 Differentially expressed genes between m6A cluster 1 and 2
Gene	logFC	AveExpr	t	P.Value	adj.P.Val	B	logFC.ABS
TAF10	-1.07863	5.48866	-17.5921	6.53854e-55	3.17658e-51	114.148	1.07863
ATP11A	1.63372	8.12077	16.8654	2.05775e-51	3.07603e-48	106.156	1.63372
SPTBN1	1.08548	9.41011	16.6985	1.28926e-50	1.56589e-47	104.326	1.08548
PET100	-1.05633	4.07063	-16.5154	9.60246e-50	9.33023e-47	102.314	1.05633
PSMG3	-1.01893	4.39981	-16.3929	3.66626e-49	2.9686e-46	101	1.01893
POLR2J	-1.08442	4.80484	-16.3492	5.90747e-49	4.25185e-46	100.537	1.08442
SMIM4	-1.02393	2.57048	-15.8261	1.72542e-46	9.31391e-44	94.6852	1.02393
BLOC1S1	-1.05213	5.04091	-15.7877	2.61172e-46	1.26884e-43	94.4987	1.05213
ROMO1	-1.23415	5.11614	-15.7351	4.60341e-46	2.08042e-43	93.937	1.23415
MRPS12	-1.00054	4.55895	-15.6572	1.06472e-45	4.40229e-43	93.1012	1.00054
MAML2	1.12023	6.06607	15.42	1.35415e-44	4.87317e-42	90.5819	1.12023
RPL22L1	-1.19306	4.28593	-15.404	1.60651e-44	5.57489e-42	90.4088	1.19306
PPP1R14B	-1.10916	5.39484	-15.2554	7.84288e-44	2.61167e-41	88.8416	1.10916
NME1	-1.1125	4.85588	-15.2544	7.92923e-44	2.61167e-41	88.831	1.1125
TNS1	1.24611	9.78276	15.1829	1.69583e-43	5.40246e-41	88.0761	1.24611
PPAP2B	1.31086	8.22172	15.1579	2.21258e-43	6.935e-41	87.8133	1.31086
HSPG2	1.7393	8.95908	15.0375	7.93614e-43	2.20319e-40	86.5473	1.7393
PSENEN	-1.00243	5.08171	-14.9832	1.40893e-42	3.75064e-40	85.9781	1.00243
C9orf16	-1.17834	4.34809	-14.8473	5.91572e-42	1.45519e-39	84.5558	1.17834
CRIM1	1.07987	8.48346	14.7221	2.20641e-41	5.04437e-39	83.2507	1.07987
COX6C	-1.00267	6.43804	-14.6371	5.37929e-41	1.16151e-38	82.3651	1.00267
LAGE3	-1.05417	3.01874	-14.5562	1.25421e-40	2.53887e-38	81.4622	1.05417
CKS2	-1.286	3.1634	-14.481	2.7497e-40	5.18786e-38	80.7144	1.286
CENPW	-1.08999	1.01547	-14.4776	2.84996e-40	5.32531e-38	80.1752	1.08999
KIAA1147	1.12255	6.51473	14.3807	7.81942e-40	1.42014e-37	79.7141	1.12255
PECAM1	1.28421	9.34489	14.3047	1.72057e-39	3.01224e-37	78.9349	1.28421
KDR	1.78134	7.73177	14.2365	3.48959e-39	5.74689e-37	78.2294	1.78134
ETS1	1.17958	8.27208	14.2206	4.11224e-39	6.71538e-37	78.0677	1.17958
UBE2S	-1.13599	2.71299	-14.0906	1.57438e-38	2.26628e-36	76.6618	1.13599
FLT1	1.63163	8.90244	13.9716	5.35203e-38	7.07523e-36	75.5262	1.63163
VWF	1.68466	9.90793	13.8044	2.96451e-37	3.62322e-35	73.8349	1.68466
PODXL	1.4108	8.17201	13.7074	7.96838e-37	9.05552e-35	72.847	1.4108
NDUFA3	-1.06299	5.26676	-13.6654	1.22128e-36	1.36397e-34	72.4239	1.06299
UTRN	1.00021	7.42357	13.6162	2.0112e-36	2.14745e-34	71.9275	1.00021
TGFBR2	1.12581	8.15141	13.6039	2.27908e-36	2.39402e-34	71.8061	1.12581
HN1	-1.01957	5.28824	-13.5135	5.69009e-36	5.69977e-34	70.899	1.01957
STK32B	1.65105	5.12845	13.4722	8.64257e-36	8.39755e-34	70.4946	1.65105
CYB5D1	1.36043	1.69795	13.5036	6.28864e-36	6.26703e-34	70.214	1.36043
EPAS1	1.28922	9.65669	13.4128	1.57198e-35	1.46164e-33	69.902	1.28922
A2M	1.12098	10.6132	13.4079	1.65227e-35	1.52898e-33	69.8583	1.12098
YDJC	-1.00011	4.11398	-13.3859	2.0606e-35	1.88885e-33	69.6417	1.00011
SHROOM4	1.14349	5.40462	13.3437	3.15123e-35	2.79625e-33	69.2217	1.14349
NPR3	2.61359	7.16961	13.2758	6.22812e-35	5.26222e-33	68.54	2.61359
MRPL41	-1.17406	4.48997	-13.2529	7.83285e-35	6.47727e-33	68.3124	1.17406
NPM3	-1.02947	2.91605	-13.255	7.66578e-35	6.3662e-33	68.3084	1.02947
ZNF366	2.11635	2.70791	13.2178	1.11221e-34	9.04334e-33	67.5683	2.11635
PTPRB	1.56118	7.02958	13.1372	2.48675e-34	1.8877e-32	67.1578	1.56118
PALM2-AKAP2	2.11186	-0.533134	13.1641	1.90314e-34	1.45605e-32	66.5745	2.11186
PTTG1	-1.28353	2.62279	-13.0744	4.64776e-34	3.38277e-32	66.5199	1.28353
TLCD1	-1.3918	1.46458	-13.077	4.52925e-34	3.30891e-32	66.3824	1.3918
NDUFS8	-1.01804	5.70557	-13.0438	6.30175e-34	4.50228e-32	66.2318	1.01804
UBE2C	-1.58114	2.28007	-13.0404	6.51559e-34	4.638e-32	66.168	1.58114
EVC	1.32237	5.91562	12.9151	2.25488e-33	1.49553e-31	64.9911	1.32237
KSR1	1.29461	6.75835	12.9047	2.49924e-33	1.63527e-31	64.8725	1.29461
ZBED6	1.81586	2.57434	12.8816	3.14058e-33	2.01422e-31	64.3191	1.81586
SLC3A1	1.98287	8.37448	12.6694	2.52817e-32	1.46656e-30	62.5787	1.98287
CCDC85A	2.09742	1.1229	12.7049	1.7863e-32	1.05191e-30	62.2843	2.09742
ZNF704	1.16655	6.01968	12.5882	5.58829e-32	3.11167e-30	61.8074	1.16655
ACER2	1.59059	1.89988	12.6017	4.90144e-32	2.76889e-30	61.5296	1.59059
FBF1	-1.08172	1.5325	-12.4966	1.36295e-31	7.37775e-30	60.7808	1.08172
C4orf48	-1.65574	-0.313624	-12.4823	1.567e-31	8.45877e-30	60.3421	1.65574
GTF2I	1.02305	5.50881	12.4288	2.63189e-31	1.38606e-29	60.2864	1.02305
PDGFD	1.48881	6.39018	12.3887	3.87827e-31	1.98333e-29	59.8877	1.48881
FRMD3	1.49425	5.43752	12.3568	5.28007e-31	2.68606e-29	59.6071	1.49425
LINC00116	-1.02739	3.47228	-12.2992	9.20421e-31	4.52824e-29	59.0636	1.02739
DYSF	1.06419	7.24727	12.2738	1.17482e-30	5.69334e-29	58.774	1.06419
KLHL11	1.51345	0.96758	12.2528	1.43858e-30	6.93696e-29	58.0695	1.51345
SSC4D	-1.23617	0.47247	-12.2259	1.86252e-30	8.84948e-29	58.041	1.23617
CENPM	-1.17518	1.41518	-12.1967	2.46449e-30	1.14302e-28	57.9344	1.17518
MRPL12	-1.0479	3.81494	-12.1808	2.8716e-30	1.31924e-28	57.9337	1.0479
CD34	1.23998	7.84461	12.1543	3.69805e-30	1.66352e-28	57.6403	1.23998
FAT4	1.27816	5.05339	12.1395	4.2622e-30	1.91287e-28	57.549	1.27816
CX3CL1	1.04431	7.87518	12.1086	5.72774e-30	2.52971e-28	57.2077	1.04431
ARHGAP42	1.07075	5.45942	12.102	6.09705e-30	2.68063e-28	57.1809	1.07075
SLPI	-3.32147	1.228	-12.0741	7.95609e-30	3.44345e-28	56.9045	3.32147
GAFA3	1.52686	-1.6734	12.1285	4.73617e-30	2.11581e-28	56.8371	1.52686
APOLD1	1.67535	7.66854	12.0602	9.08337e-30	3.9226e-28	56.7509	1.67535
CCNE1	-1.02689	0.721088	-12.079	7.59594e-30	3.30228e-28	56.696	1.02689
FKBP11	-1.06163	4.53219	-12.0161	1.38329e-29	5.79341e-28	56.3552	1.06163
KL	1.93258	6.02763	11.9471	2.66291e-29	1.07585e-27	55.7272	1.93258
BAIAP2L1	-1.34488	3.59102	-11.9214	3.39575e-29	1.35405e-27	55.4959	1.34488
PTGES	-1.92935	1.99952	-11.9213	3.40028e-29	1.35405e-27	55.4811	1.92935
CD93	1.20634	8.04301	11.8725	5.38988e-29	2.09065e-27	54.9895	1.20634
ECE2	-1.03176	1.9833	-11.8566	6.26619e-29	2.40179e-27	54.8313	1.03176
SHPRH	1.09553	3.52263	11.8437	7.07818e-29	2.70768e-27	54.7359	1.09553
HIPK2	1.02421	8.79951	11.82	8.8474e-29	3.35804e-27	54.5085	1.02421
MPL	1.29838	-1.8296	11.861	6.01254e-29	2.3137e-27	54.3806	1.29838
THBS1	1.15753	8.90757	11.7994	1.07443e-28	4.023e-27	54.3168	1.15753
IGF2BP2	-2.02831	1.31999	-11.7778	1.31645e-28	4.90088e-27	54.0889	2.02831
ZNF770	1.10103	5.03358	11.7043	2.62374e-28	9.37262e-27	53.4799	1.10103
NHSL2	1.55906	1.17704	11.7185	2.29747e-28	8.29864e-27	53.1946	1.55906
AC003002.6	1.27099	-2.94848	11.716	2.35078e-28	8.47544e-27	53.1703	1.27099
RARRES1	-1.92932	2.71583	-11.6595	3.99067e-28	1.38236e-26	53.0753	1.92932
RELL1	1.05476	3.06592	11.6596	3.98652e-28	1.38236e-26	52.999	1.05476
DOCK9	1.01422	6.51248	11.6042	6.69012e-28	2.26103e-26	52.5004	1.01422
TIMP3	2.0585	3.71762	11.5888	7.7201e-28	2.58218e-26	52.347	2.0585
ERVW-1	1.74965	-2.10307	11.6151	6.04159e-28	2.04898e-26	52.2043	1.74965
FAM173A	-1.13295	2.76659	-11.5546	1.06099e-27	3.50054e-26	52.1097	1.13295
C1orf53	-1.45065	-0.302088	-11.5474	1.13426e-27	3.72275e-26	51.6953	1.45065
S1PR1	1.27166	6.43982	11.4968	1.81562e-27	5.85688e-26	51.5197	1.27166
ZNRF3	1.79122	-1.87578	11.502	1.72928e-27	5.59154e-26	51.1709	1.79122
MMRN2	1.19206	6.80862	11.4566	2.6333e-27	8.3616e-26	51.1425	1.19206
CDCA3	-1.06472	1.77974	-11.4471	2.87551e-27	9.0567e-26	51.0605	1.06472
SLC12A5	-1.15555	0.118475	-11.4499	2.8037e-27	8.84487e-26	50.861	1.15555
ENPEP	1.53748	8.56513	11.4031	4.3187e-27	1.33426e-25	50.656	1.53748
GALNT4	1.72238	-0.421031	11.388	4.96488e-27	1.52181e-25	50.0667	1.72238
FAM196B	2.94757	0.113713	11.3464	7.2817e-27	2.19729e-25	49.7626	2.94757
TSPAN18	1.15708	6.82854	11.3046	1.06867e-26	3.17546e-25	49.7563	1.15708
TMCC3	1.01748	5.74551	11.1928	2.97586e-26	8.43002e-25	48.7715	1.01748
PLEKHA7	1.08522	5.25618	11.1796	3.35523e-26	9.39513e-25	48.6785	1.08522
SORBS2	1.13449	6.4853	11.1816	3.29515e-26	9.24022e-25	48.6483	1.13449
SOCS1	-1.29899	2.37722	-11.1544	4.22262e-26	1.17731e-24	48.479	1.29899
USP37	1.15706	3.25968	11.1301	5.26604e-26	1.44134e-24	48.2281	1.15706
TMC5	-1.87169	-1.27184	-11.1632	3.89617e-26	1.08808e-24	48.1698	1.87169
TMEM158	-1.55784	0.145308	-11.1103	6.30446e-26	1.70871e-24	47.8761	1.55784
SH3BP5	1.22673	4.01707	11.0844	7.97796e-26	2.13548e-24	47.8546	1.22673
IGFLR1	-1.03114	1.1	-11.0946	7.27146e-26	1.95986e-24	47.8271	1.03114
AQP1	1.65009	9.03485	11.0836	8.03491e-26	2.14481e-24	47.7703	1.65009
RGS5	1.68438	10.8257	11.0676	9.28765e-26	2.46567e-24	47.6549	1.68438
RAPGEF5	1.04071	6.19846	11.053	1.06004e-25	2.7913e-24	47.4994	1.04071
TMTC1	1.14129	5.875	11.0502	1.0878e-25	2.85666e-24	47.4896	1.14129
CDH13	1.28646	6.47604	11.0513	1.07618e-25	2.82996e-24	47.4822	1.28646
TMEM160	-1.04227	1.83936	-11.0441	1.14947e-25	3.00238e-24	47.4572	1.04227
EDNRB	1.50082	7.18467	11.0488	1.10122e-25	2.888e-24	47.4494	1.50082
METTL24	1.80091	0.615213	11.0732	8.82591e-26	2.3495e-24	47.3438	1.80091
AVPR1B	2.9059	0.957149	11.0684	9.22448e-26	2.45225e-24	47.2957	2.9059
SEPP1	1.21975	7.32156	11.0178	1.45739e-25	3.76615e-24	47.169	1.21975
GIMAP6	1.00584	6.13067	10.9822	2.01002e-25	5.09266e-24	46.8685	1.00584
PCDHGC3	1.15892	4.90084	10.965	2.34847e-25	5.91164e-24	46.7814	1.15892
EHHADH	1.31404	6.86122	10.9711	2.22119e-25	5.60576e-24	46.758	1.31404
CEBPB	-1.13205	5.32971	-10.963	2.38974e-25	6.00775e-24	46.6822	1.13205
PRUNE2	1.66899	7.62564	10.9569	2.52577e-25	6.32518e-24	46.6271	1.66899
PPAP2A	1.04769	7.24809	10.9431	2.8589e-25	7.08636e-24	46.502	1.04769
ZNF699	1.15222	1.64626	10.9512	2.65759e-25	6.63817e-24	46.4633	1.15222
SDPR	1.43772	6.23355	10.9103	3.83924e-25	9.44404e-24	46.2371	1.43772
CDH5	1.11413	7.29071	10.902	4.13632e-25	1.01364e-23	46.137	1.11413
COMTD1	-1.10073	3.08235	-10.8659	5.72031e-25	1.37578e-23	45.9148	1.10073
LIFR	1.11906	6.47319	10.8461	6.83255e-25	1.63335e-23	45.6513	1.11906
GFPT2	-1.81972	2.72342	-10.834	7.61169e-25	1.80168e-23	45.6345	1.81972
MFAP3	1.02519	4.76709	10.8349	7.55223e-25	1.79206e-23	45.6295	1.02519
GIMAP8	1.05671	5.74784	10.8298	7.90588e-25	1.86904e-23	45.5314	1.05671
AMOT	1.04932	5.49996	10.7992	1.03883e-24	2.4264e-23	45.2766	1.04932
ITPKA	-2.02162	0.0492543	-10.8059	9.78687e-25	2.29143e-23	45.2326	2.02162
SAPCD2	-1.00567	1.17446	-10.786	1.16845e-24	2.71283e-23	45.1243	1.00567
HNRNPUL2-BSCL2	1.2945	-0.657419	10.8173	8.83531e-25	2.07865e-23	45.0597	1.2945
TEK	1.47425	5.05144	10.7676	1.37743e-24	3.17905e-23	45.0364	1.47425
TSPAN12	1.19552	7.28276	10.7596	1.47802e-24	3.39909e-23	44.8786	1.19552
KLHL33	1.59549	-3.24141	10.7484	1.63423e-24	3.73184e-23	44.6425	1.59549
SFN	-2.0699	1.16262	-10.718	2.14174e-24	4.83397e-23	44.5876	2.0699
FGD5	1.16082	6.1089	10.716	2.17886e-24	4.91205e-23	44.5181	1.16082
TRNP1	-1.81332	1.14093	-10.7076	2.34708e-24	5.27292e-23	44.4824	1.81332
CALCRL	1.22794	6.70289	10.7119	2.26074e-24	5.09073e-23	44.4658	1.22794
MFI2	-1.75398	1.94264	-10.6828	2.92559e-24	6.51236e-23	44.3096	1.75398
MOCOS	-1.86854	1.96999	-10.6421	4.19612e-24	9.1828e-23	43.9589	1.86854
PCDHAC2	1.82947	0.112664	10.6711	3.24462e-24	7.15695e-23	43.8278	1.82947
CCND1	1.123	9.60299	10.6162	5.27588e-24	1.14164e-22	43.6495	1.123
ASAP2	1.08983	4.67971	10.6	6.08737e-24	1.30569e-22	43.579	1.08983
LDB2	1.167	6.23865	10.5917	6.54592e-24	1.39634e-22	43.4266	1.167
S100A2	-1.44478	1.57597	-10.5809	7.20566e-24	1.52369e-22	43.4031	1.44478
EPHA4	1.40153	4.11677	10.5727	7.74282e-24	1.62842e-22	43.3593	1.40153
NTN4	1.2225	6.65551	10.5837	7.02525e-24	1.49041e-22	43.3465	1.2225
CUBN	2.21422	8.04035	10.5823	7.11167e-24	1.50546e-22	43.3302	2.21422
ADCY5	1.62466	5.8272	10.5387	1.04395e-23	2.14678e-22	43.0006	1.62466
TLR3	1.09878	6.57602	10.5365	1.06493e-23	2.1853e-22	42.9349	1.09878
FAM71E1	-1.17079	0.0131616	-10.5459	9.80264e-24	2.02654e-22	42.9297	1.17079
TVP23C-CDRT4	1.42853	-2.68097	10.5441	9.95875e-24	2.05444e-22	42.8439	1.42853
GPR20	1.79115	-0.537508	10.5552	9.0333e-24	1.88352e-22	42.8426	1.79115
MLNR	1.9702	-3.38731	10.533	1.09796e-23	2.2436e-22	42.8218	1.9702
CNFN	-1.62197	-0.771798	-10.512	1.32035e-23	2.68955e-22	42.5799	1.62197
TLL1	1.8104	3.73136	10.4656	1.98228e-23	3.96314e-22	42.4217	1.8104
RP5-877J2.1	1.37892	-4.17143	10.4109	3.19839e-23	6.27188e-22	41.811	1.37892
CIDEB	1.21378	-0.222284	10.4249	2.83128e-23	5.58582e-22	41.7303	1.21378
SHE	1.11213	4.53012	10.3793	4.21284e-23	8.17046e-22	41.6773	1.11213
MFSD2A	-1.79555	1.50067	-10.3781	4.2555e-23	8.23677e-22	41.6704	1.79555
GATM	1.5204	7.9761	10.3852	4.00119e-23	7.7833e-22	41.6211	1.5204
KLHL32	1.59823	1.57047	10.3787	4.23324e-23	8.20185e-22	41.5019	1.59823
RAB26	-1.46375	-0.636501	-10.3682	4.63971e-23	8.91825e-22	41.3686	1.46375
MCF2L	1.00525	6.12322	10.3506	5.40672e-23	1.02807e-21	41.3398	1.00525
SPC24	-1.02157	1.72582	-10.3376	6.05439e-23	1.14228e-21	41.315	1.02157
PLEKHM3	1.02134	1.79951	10.3433	5.75882e-23	1.09288e-21	41.2664	1.02134
EFNB2	1.06604	6.60159	10.3425	5.7982e-23	1.09928e-21	41.2593	1.06604
NEDD9	1.02725	7.12933	10.3351	6.1857e-23	1.16592e-21	41.1878	1.02725
PLVAP	1.2536	9.43872	10.2922	8.97544e-23	1.66114e-21	40.8465	1.2536
LRRK2	1.30818	7.17602	10.2862	9.44794e-23	1.74195e-21	40.7719	1.30818
ATP7B	1.03087	4.21692	10.2614	1.17136e-22	2.1254e-21	40.6835	1.03087
SLC10A6	1.68839	-0.0928098	10.2991	8.45216e-23	1.56878e-21	40.6797	1.68839
IFITM10	-1.13264	3.21596	-10.2569	1.21713e-22	2.20228e-21	40.6313	1.13264
ITGA4	1.15125	4.881	10.257	1.2162e-22	2.20228e-21	40.6208	1.15125
GRAP	1.0833	1.54348	10.2467	1.32939e-22	2.39871e-21	40.4206	1.0833
SAA1	-3.676	0.784589	-10.2216	1.65131e-22	2.9576e-21	40.3522	3.676
ENPP2	1.56792	8.26465	10.2074	1.86529e-22	3.31336e-21	40.1028	1.56792
PTPRH	-2.29646	-0.658549	-10.1999	1.9912e-22	3.52413e-21	40.0083	2.29646
RP11-903H12.5	1.59817	-0.869741	10.1902	2.16284e-22	3.81749e-21	39.7834	1.59817
SLCO2A1	1.40223	7.00579	10.1654	2.67815e-22	4.66767e-21	39.7458	1.40223
FZD2	-1.09147	1.48369	-10.1115	4.25025e-22	7.29638e-21	39.3977	1.09147
TMEM150C	1.18287	5.13093	10.1063	4.44325e-22	7.61426e-21	39.324	1.18287
C15orf38-AP3S2	1.27558	-1.79945	10.1001	4.68486e-22	8.01417e-21	39.0622	1.27558
LRP2	2.57483	8.23876	10.0538	6.96053e-22	1.17621e-20	38.8049	2.57483
RIMBP3	1.31457	-2.02825	10.0633	6.41478e-22	1.08682e-20	38.7732	1.31457
TAL2	2.12069	-0.10746	10.0173	9.49842e-22	1.5926e-20	38.3612	2.12069
DPP4	1.46487	7.32226	9.9536	1.63054e-21	2.69212e-20	37.9598	1.46487
PKHD1	2.48939	5.35041	9.90941	2.36943e-21	3.84029e-20	37.722	2.48939
WFDC3	-1.37624	-0.775902	-9.92849	2.01668e-21	3.30439e-20	37.6987	1.37624
GPRC5A	-1.94976	2.72969	-9.90668	2.4246e-21	3.92644e-20	37.692	1.94976
NPEPL1	-1.0169	4.30339	-9.9059	2.44072e-21	3.94925e-20	37.6081	1.0169
SYNGR3	-1.70552	-1.02097	-9.91577	2.24556e-21	3.65784e-20	37.5926	1.70552
PYCARD	-1.02	3.82873	-9.89337	2.713e-21	4.36078e-20	37.5383	1.02
SLCO4C1	1.82622	6.28214	9.89178	2.74963e-21	4.41599e-20	37.4884	1.82622
REEP6	-1.20154	1.05928	-9.85664	3.69672e-21	5.88839e-20	37.2665	1.20154
SLC22A24	2.66496	-1.49215	9.84789	3.97926e-21	6.32806e-20	37.0459	2.66496
RGS7BP	2.05815	1.48358	9.83693	4.36317e-21	6.89906e-20	36.9783	2.05815
AC092881.1	1.56844	-2.72709	9.83556	4.41391e-21	6.97361e-20	36.9609	1.56844
PDZK1	1.56878	6.31374	9.8257	4.79478e-21	7.54469e-20	36.9269	1.56878
KCNN3	1.3827	4.83549	9.79688	6.10615e-21	9.554e-20	36.7717	1.3827
DCHS1	1.02031	5.60139	9.78402	6.80091e-21	1.05476e-19	36.5968	1.02031
MAPT	1.84203	5.89904	9.77955	7.06028e-21	1.08977e-19	36.5789	1.84203
KRBA2	1.08387	-0.585298	9.79362	6.27546e-21	9.80314e-20	36.5182	1.08387
HLF	1.4654	4.7194	9.76328	8.08982e-21	1.23885e-19	36.5086	1.4654
GCSAML	1.48557	-1.87342	9.78537	6.72413e-21	1.04536e-19	36.5069	1.48557
SELM	-1.00389	5.6316	-9.77685	7.22127e-21	1.11374e-19	36.4868	1.00389
LGALS3	-1.02187	7.54314	-9.76617	7.89621e-21	1.21015e-19	36.4165	1.02187
LRRC70	1.34676	0.673321	9.76892	7.71672e-21	1.18451e-19	36.3898	1.34676
TSSK4	1.12871	0.437881	9.7497	9.06206e-21	1.38012e-19	36.2238	1.12871
DMGDH	1.34946	6.06152	9.71929	1.16792e-20	1.7635e-19	36.0539	1.34946
PEAR1	1.12518	4.84578	9.6773	1.65656e-20	2.46304e-19	35.7786	1.12518
KDELR3	-1.19937	4.03957	-9.68159	1.59852e-20	2.38387e-19	35.7689	1.19937
UCHL1	-1.92252	2.6938	-9.66332	1.86049e-20	2.74943e-19	35.6912	1.92252
TRPV1	1.22361	-2.41607	9.67653	1.66716e-20	2.4769e-19	35.6487	1.22361
ZC3HAV1L	1.00076	2.87755	9.65315	2.02434e-20	2.97347e-19	35.6321	1.00076
P2RY8	1.08927	4.90262	9.65548	1.98567e-20	2.9233e-19	35.5933	1.08927
PCDH12	1.07477	6.11755	9.66498	1.83508e-20	2.71601e-19	35.5919	1.07477
PPP1R16B	1.17348	4.8588	9.65339	2.02029e-20	2.97176e-19	35.586	1.17348
C1orf233	-1.13755	1.01384	-9.64175	2.22513e-20	3.24696e-19	35.5135	1.13755
FRAS1	1.65351	5.13599	9.63131	2.42613e-20	3.53161e-19	35.4135	1.65351
HAGHL	-1.63298	1.6142	-9.61171	2.85361e-20	4.11992e-19	35.3046	1.63298
SPATA18	1.21931	5.45825	9.61756	2.71872e-20	3.93981e-19	35.2507	1.21931
PI3	-2.66297	-2.15147	-9.61973	2.67046e-20	3.87566e-19	35.1805	2.66297
CTD-2313N18.7	1.27444	-3.62002	9.60036	3.13432e-20	4.50846e-19	35.1005	1.27444
POMK	1.2	0.481988	9.60532	3.00848e-20	4.33489e-19	35.0668	1.2
RP11-449H3.3	1.38274	-3.63373	9.59049	3.40083e-20	4.88098e-19	35.0252	1.38274
BIK	-1.28857	-1.31966	-9.59439	3.29291e-20	4.72957e-19	34.9527	1.28857
HMCN1	1.22721	4.93418	9.56411	4.22793e-20	6.01915e-19	34.8574	1.22721
PDE7B	1.04453	3.79518	9.52183	5.98768e-20	8.42567e-19	34.5717	1.04453
PKP3	-2.41872	-0.560918	-9.5172	6.21993e-20	8.72721e-19	34.4563	2.41872
RHOB	1.04362	9.49586	9.51272	6.45313e-20	9.04136e-19	34.3603	1.04362
ACAD11	1.69369	2.72024	9.49577	7.41682e-20	1.02877e-18	34.3419	1.69369
TPRG1	-1.07082	1.05657	-9.49171	7.66815e-20	1.06136e-18	34.3099	1.07082
PCBP3	-1.94371	-0.512436	-9.48361	8.19413e-20	1.12934e-18	34.1711	1.94371
VEGFA	1.23373	10.5789	9.48412	8.15997e-20	1.12543e-18	34.1501	1.23373
TNFRSF19	1.28398	4.81537	9.46194	9.78571e-20	1.33825e-18	34.0476	1.28398
HECW2	1.22536	5.32663	9.46566	9.49249e-20	1.29998e-18	34.0283	1.22536
ELTD1	1.0433	6.5837	9.47349	8.90273e-20	1.22266e-18	34.0172	1.0433
ESM1	1.24916	7.80304	9.47353	8.9002e-20	1.22266e-18	34.0117	1.24916
EMCN	1.39256	5.88121	9.4478	1.09857e-19	1.4971e-18	33.8517	1.39256
CLMP	-1.86752	0.789536	-9.3814	1.88797e-19	2.51985e-18	33.4388	1.86752
PSAT1	-1.74016	2.81454	-9.38226	1.87479e-19	2.50397e-18	33.4196	1.74016
NLRP14	1.4363	-1.79824	9.39514	1.68824e-19	2.2626e-18	33.3939	1.4363
PKDREJ	1.19056	-1.01147	9.37794	1.94195e-19	2.58656e-18	33.2231	1.19056
RP11-544M22.13	1.01922	-1.39716	9.37652	1.96445e-19	2.61295e-18	33.2171	1.01922
FAM163A	1.48224	0.255301	9.37115	2.05212e-19	2.72397e-18	33.1907	1.48224
TROAP	-1.08093	1.311	-9.32542	2.97434e-19	3.88966e-18	32.9992	1.08093
SLC47A1	2.04937	7.20141	9.34328	2.57347e-19	3.39052e-18	32.9792	2.04937
COL25A1	2.15144	1.53153	9.32962	2.87478e-19	3.76707e-18	32.9286	2.15144
AR	1.22938	5.38654	9.29864	3.69428e-19	4.79245e-18	32.6867	1.22938
AKAP12	1.13054	7.46084	9.29404	3.83424e-19	4.96408e-18	32.5696	1.13054
MAP7	1.35881	5.46489	9.28318	4.18596e-19	5.39786e-18	32.5662	1.35881
CYYR1	1.04254	5.70759	9.28361	4.17132e-19	5.38255e-18	32.5332	1.04254
FAM47E-STBD1	1.45246	-4.02476	9.26799	4.7318e-19	6.06551e-18	32.4918	1.45246
MSANTD3-TMEFF1	1.26307	-3.48499	9.26975	4.66496e-19	5.99025e-18	32.48	1.26307
EML5	1.60311	-1.34879	9.27165	4.59424e-19	5.91258e-18	32.4217	1.60311
SALL2	1.23967	3.5772	9.24887	5.52048e-19	7.03011e-18	32.4063	1.23967
STXBP1	1.06669	5.54161	9.26025	5.03669e-19	6.43934e-18	32.3623	1.06669
AFF3	1.50014	4.12798	9.22759	6.55144e-19	8.2779e-18	32.2251	1.50014
BFSP2	-1.73011	-3.76148	-9.24541	5.67644e-19	7.20983e-18	32.2248	1.73011
RP11-1220K2.2	1.93011	-0.200173	9.22347	6.77257e-19	8.53725e-18	32.0305	1.93011
SMPX	-1.72222	-5.8538	-9.19691	8.38236e-19	1.05025e-17	31.9348	1.72222
ARHGEF15	1.04038	5.27299	9.19759	8.33731e-19	1.04596e-17	31.8808	1.04038
CDC20	-1.0115	2.28689	-9.17248	1.01964e-18	1.26208e-17	31.8046	1.0115
NOTCH4	1.01269	6.8675	9.19004	8.8572e-19	1.10547e-17	31.7459	1.01269
SBSN	-2.23739	-4.6351	-9.16364	1.09441e-18	1.35377e-17	31.6178	2.23739
PAEP	-3.27787	-3.38615	-9.16206	1.10829e-18	1.37006e-17	31.5614	3.27787
CD36	1.37418	6.92023	9.13731	1.35074e-18	1.64984e-17	31.3355	1.37418
C8G	-1.37925	-0.716698	-9.11016	1.67747e-18	2.03358e-17	31.2118	1.37925
SIGLEC6	1.39655	-1.95603	9.10245	1.78381e-18	2.15309e-17	31.1274	1.39655
CTD-2207O23.3	1.2087	-4.80753	9.08966	1.97506e-18	2.37214e-17	31.1258	1.2087
SLC4A4	1.21942	7.2507	9.10748	1.71371e-18	2.07493e-17	31.0947	1.21942
RP5-874C20.8	1.17179	-4.67161	9.08417	2.06322e-18	2.4704e-17	31.0791	1.17179
MYCT1	1.09105	4.79772	9.08677	2.02098e-18	2.4243e-17	31.0537	1.09105
CLEC14A	1.08834	6.25875	9.0941	1.90637e-18	2.29389e-17	31.009	1.08834
CCNO	-2.20585	-1.78261	-9.08132	2.11043e-18	2.52072e-17	30.9628	2.20585
SAA2	-3.14419	-1.07651	-9.0702	2.30547e-18	2.73518e-17	30.9554	3.14419
LRRC55	1.45261	-0.845597	9.07919	2.14656e-18	2.56156e-17	30.9173	1.45261
2020-03-10	-1.96609	-3.02206	-9.07569	2.20715e-18	2.62655e-17	30.88	1.96609
EPS8L1	-1.51462	1.87161	-8.99359	4.22976e-18	4.89268e-17	30.4145	1.51462
LHFPL3	1.93553	-1.8653	8.99811	4.08132e-18	4.72378e-17	30.3404	1.93553
SYCE1L	-1.25904	0.532345	-8.9773	4.81025e-18	5.54434e-17	30.265	1.25904
RAPGEF4	1.10804	4.46183	8.97435	4.92354e-18	5.6548e-17	30.2065	1.10804
ANKRD33B	1.11835	6.11736	8.98739	4.44194e-18	5.12895e-17	30.1841	1.11835
ST6GALNAC3	1.16217	3.29	8.94624	6.14374e-18	6.97379e-17	30.0536	1.16217
TMPRSS7	-1.5849	-5.50235	-8.94082	6.41138e-18	7.26486e-17	29.9566	1.5849
TFAP2A	-1.67079	0.755514	-8.93306	6.81451e-18	7.68581e-17	29.945	1.67079
TSKU	-1.31743	4.87693	-8.94247	6.32838e-18	7.17499e-17	29.8224	1.31743
TNNI3	-2.16968	-4.69907	-8.92446	7.29102e-18	8.20419e-17	29.7932	2.16968
PTPLA	-1.10189	0.380337	-8.90007	8.8286e-18	9.83751e-17	29.6627	1.10189
NBL1	-1.20142	4.84013	-8.92119	7.48073e-18	8.40793e-17	29.6612	1.20142
FBXO2	-1.31737	1.30386	-8.88473	9.95603e-18	1.10243e-16	29.5831	1.31737
HTR3A	-1.96721	-4.07817	-8.8899	9.56135e-18	1.06175e-16	29.5112	1.96721
IQUB	1.25923	1.59865	8.87903	1.041e-17	1.15138e-16	29.4939	1.25923
PPP1R1A	-2.63974	1.77271	-8.86811	1.13386e-17	1.24911e-16	29.4317	2.63974
DNER	-2.14138	-0.23004	-8.86908	1.12533e-17	1.24183e-16	29.4284	2.14138
IZUMO4	-1.09444	0.38905	-8.86203	1.18908e-17	1.30698e-16	29.3752	1.09444
SYDE2	1.02171	2.18927	8.8322	1.50082e-17	1.62844e-16	29.1724	1.02171
GAREM	1.05846	5.62717	8.85209	1.28508e-17	1.40376e-16	29.1648	1.05846
EDAR	2.13635	-1.37392	8.83911	1.42211e-17	1.54909e-16	29.1308	2.13635
TNNT1	-2.33384	-1.7809	-8.83493	1.46919e-17	1.5968e-16	29.0983	2.33384
PDE2A	1.20943	4.96186	8.83364	1.48407e-17	1.61207e-16	29.088	1.20943
G0S2	-1.42067	3.96423	-8.83892	1.42416e-17	1.54959e-16	29.0795	1.42067
ARHGEF37	1.0219	5.35388	8.81722	1.68662e-17	1.82495e-16	28.9156	1.0219
BCL6B	1.04398	5.50931	8.8046	1.86058e-17	2.00537e-16	28.8083	1.04398
PCDH17	1.19208	5.45459	8.79477	2.00838e-17	2.15509e-16	28.7457	1.19208
PABPC4L	1.15397	3.11043	8.77377	2.36411e-17	2.51185e-16	28.7402	1.15397
AIM1L	-1.2031	-0.7796	-8.78373	2.18831e-17	2.33657e-16	28.7218	1.2031
CTD-2583A14.10	1.07875	-2.80296	8.78178	2.22165e-17	2.36826e-16	28.7188	1.07875
SLC5A4	1.26844	0.619693	8.77215	2.39404e-17	2.53948e-16	28.6338	1.26844
BTNL9	1.58191	5.48112	8.77263	2.38506e-17	2.53134e-16	28.5959	1.58191
C11orf42	1.19135	-2.58455	8.74823	2.88172e-17	3.03197e-16	28.4628	1.19135
BBOX1	2.17021	6.53604	8.75727	2.68682e-17	2.8315e-16	28.4395	2.17021
RAPH1	1.06602	2.22446	8.72605	3.4211e-17	3.58201e-16	28.3718	1.06602
VSTM2L	-2.02504	-1.67864	-8.72722	3.39025e-17	3.55277e-16	28.284	2.02504
IL17RD	1.27832	3.92114	8.71612	3.6938e-17	3.84888e-16	28.2817	1.27832
ZCCHC16	1.81838	-3.45411	8.71261	3.79522e-17	3.9461e-16	28.2352	1.81838
PCDHGB3	1.41979	-0.222689	8.72342	3.49117e-17	3.64752e-16	28.2319	1.41979
CYS1	1.66917	5.93204	8.72718	3.39134e-17	3.55277e-16	28.2252	1.66917
JSRP1	-1.40904	-0.687303	-8.67861	4.93257e-17	5.09053e-16	27.9529	1.40904
CLDN20	1.11581	-2.60661	8.65903	5.73414e-17	5.88651e-16	27.7989	1.11581
SULT1C4	2.21421	4.48312	8.63393	6.95266e-17	7.08501e-16	27.667	2.21421
SCN4A	1.83322	2.15046	8.631	7.11088e-17	7.21973e-16	27.6447	1.83322
PLIN2	1.25085	9.65455	8.64291	6.48971e-17	6.63516e-16	27.5522	1.25085
MUC12	-1.63468	0.329305	-8.59734	9.20103e-17	9.2405e-16	27.4023	1.63468
ADAM32	-1.01035	-0.479685	-8.59532	9.34428e-17	9.37952e-16	27.3349	1.01035
GRAPL	1.27393	-3.05946	8.5919	9.59171e-17	9.59813e-16	27.3194	1.27393
GALNT15	1.59311	4.55183	8.5892	9.79157e-17	9.79308e-16	27.2961	1.59311
BHMT	1.85643	7.35208	8.60916	8.40567e-17	8.47677e-16	27.2688	1.85643
GOLGA8R	1.0076	-0.973945	8.59227	9.56446e-17	9.57579e-16	27.2576	1.0076
SOWAHB	1.78752	2.60842	8.56755	1.15511e-16	1.14878e-15	27.1887	1.78752
EFNA5	-1.69821	3.9355	-8.58084	1.0437e-16	1.04225e-15	27.1123	1.69821
VCAM1	1.3084	8.91751	8.5826	1.02973e-16	1.02883e-15	27.0796	1.3084
PCDHGC4	1.10066	-1.39887	8.5535	1.28561e-16	1.27271e-15	26.985	1.10066
MYBL2	-1.11128	2.29789	-8.54164	1.40714e-16	1.38736e-15	26.9836	1.11128
P2RY4	1.15351	-4.04871	8.52432	1.60519e-16	1.57464e-15	26.8458	1.15351
SRPX2	-1.44369	1.78154	-8.51591	1.71096e-16	1.67249e-15	26.8051	1.44369
AS3MT	1.25792	-0.848966	8.50264	1.89222e-16	1.84411e-15	26.6053	1.25792
C16orf74	-1.46439	2.20115	-8.46912	2.43897e-16	2.34596e-15	26.4376	1.46439
NID2	1.11662	5.15902	8.47263	2.37523e-16	2.28844e-15	26.3466	1.11662
ATP6V1C2	-1.07212	1.0657	-8.45185	2.77902e-16	2.6564e-15	26.3397	1.07212
KCNJ15	1.57553	6.59541	8.48055	2.23695e-16	2.16272e-15	26.3219	1.57553
RP11-729L2.2	1.27775	-4.17282	8.45155	2.78525e-16	2.66105e-15	26.3167	1.27775
BOLA2B	-1.16655	-2.00494	-8.45432	2.72758e-16	2.61109e-15	26.2459	1.16655
SLIT3	1.09883	6.73211	8.4664	2.48979e-16	2.3917e-15	26.197	1.09883
C2orf73	1.25926	-0.892042	8.4393	3.0551e-16	2.90743e-15	26.1471	1.25926
TAAR1	1.30657	-4.6892	8.40991	3.81209e-16	3.59091e-15	26.0217	1.30657
MSX2	-1.49864	-1.25725	-8.41185	3.75671e-16	3.54906e-15	25.9688	1.49864
ZNF727	1.69384	-1.38913	8.39692	4.20297e-16	3.93811e-15	25.8603	1.69384
HIST2H2AC	-1.12213	-2.32627	-8.38805	4.49273e-16	4.19544e-15	25.7664	1.12213
CPEB1	-1.77582	-0.911544	-8.3629	5.42524e-16	5.02236e-15	25.6396	1.77582
RAC3	-1.10947	0.980237	-8.35353	5.81935e-16	5.36722e-15	25.6207	1.10947
PDGFRL	-1.2897	1.20687	-8.34009	6.43517e-16	5.92115e-15	25.5249	1.2897
SLC1A1	1.07543	5.85922	8.3389	6.49252e-16	5.97002e-15	25.2964	1.07543
SLC22A2	2.44827	6.78599	8.33542	6.6635e-16	6.12254e-15	25.2788	2.44827
ZNF354C	1.00501	2.69323	8.29512	9.00071e-16	8.20022e-15	25.198	1.00501
XXbac-BPG246D15.9	1.1606	-4.36845	8.28252	9.88541e-16	8.96421e-15	25.0931	1.1606
IL20RB	-2.07997	2.23456	-8.28569	9.65525e-16	8.77598e-15	25.0721	2.07997
SLC35F1	1.21328	1.67294	8.26776	1.10318e-15	9.95267e-15	24.9866	1.21328
MYLPF	-1.02247	-2.60648	-8.27413	1.05219e-15	9.52809e-15	24.9566	1.02247
FNDC8	1.10069	-4.13458	8.25974	1.17084e-15	1.05435e-14	24.9251	1.10069
SLC39A4	-1.03093	3.31405	-8.27193	1.06946e-15	9.67997e-15	24.9157	1.03093
CDHR4	-1.71983	-3.64914	-8.26097	1.16015e-15	1.04522e-14	24.8832	1.71983
C20orf141	-1.22481	-5.82041	-8.22984	1.46135e-15	1.30208e-14	24.7152	1.22481
PBX1	1.00924	5.56427	8.253	1.23087e-15	1.10431e-14	24.6806	1.00924
ZSCAN23	1.27571	-1.08171	8.2261	1.50233e-15	1.33615e-14	24.621	1.27571
SYN3	1.03016	-0.767745	8.20474	1.75933e-15	1.55546e-14	24.4614	1.03016
ISY1-RAB43	1.03579	-4.99269	8.19104	1.94655e-15	1.71087e-14	24.4441	1.03579
FAM160A1	1.15292	1.87292	8.17973	2.11587e-15	1.85048e-14	24.3622	1.15292
DIRAS2	1.9092	4.40286	8.18481	2.0381e-15	1.78568e-14	24.3541	1.9092
OLFML2A	1.0666	7.12492	8.21476	1.63377e-15	1.44973e-14	24.3407	1.0666
TRPM3	2.248	3.40404	8.17491	2.19228e-15	1.91644e-14	24.3325	2.248
NCR3LG1	1.42588	2.9866	8.17146	2.2487e-15	1.96312e-14	24.3066	1.42588
CLDN2	1.89683	7.32427	8.19983	1.8243e-15	1.6107e-14	24.2433	1.89683
PYCR1	-1.18295	2.62313	-8.16464	2.36443e-15	2.06045e-14	24.1998	1.18295
RP11-574F21.3	1.02904	-3.57586	8.12241	3.22418e-15	2.77605e-14	23.9362	1.02904
ASB17	1.62696	-3.98515	8.12024	3.27602e-15	2.8157e-14	23.9332	1.62696
GJB3	-1.90059	-2.84903	-8.11788	3.33324e-15	2.85982e-14	23.8483	1.90059
LEF1	-1.14532	3.27886	-8.11048	3.51876e-15	3.01234e-14	23.7461	1.14532
RUNDC3A	-1.23538	0.169503	-8.05357	5.33177e-15	4.47956e-14	23.4616	1.23538
CPNE7	-1.50752	0.472073	-8.02603	6.51446e-15	5.43095e-14	23.2755	1.50752
LYPD1	-1.32247	-0.15353	-8.02527	6.55045e-15	5.45628e-14	23.255	1.32247
GIPC2	1.40844	5.14762	8.02206	6.70487e-15	5.57773e-14	23.0864	1.40844
MISP	-1.92549	0.547874	-7.99761	8.00589e-15	6.57837e-14	23.0772	1.92549
C19orf81	-1.81715	-3.58527	-7.98272	8.91749e-15	7.28124e-14	22.9191	1.81715
PROM2	-1.57701	1.44879	-7.95779	1.06779e-14	8.64958e-14	22.7826	1.57701
TMEM200A	1.02999	5.47919	7.98391	8.84109e-15	7.22493e-14	22.7618	1.02999
SAA2-SAA4	-3.13126	-3.51664	-7.95532	1.08696e-14	8.79023e-14	22.7227	3.13126
EMX2	1.52499	5.2358	7.95056	1.12498e-14	9.08256e-14	22.567	1.52499
BMX	1.18857	1.21176	7.92038	1.39812e-14	1.11948e-13	22.5211	1.18857
GABRR2	1.07493	-0.805962	7.92681	1.33489e-14	1.07194e-13	22.5183	1.07493
IGFBP1	-2.43943	0.761247	-7.9185	1.41708e-14	1.13279e-13	22.5163	2.43943
KCNK10	1.25915	-1.37466	7.92414	1.36082e-14	1.09186e-13	22.5102	1.25915
PIEZO2	1.10581	4.79392	7.93366	1.27071e-14	1.02336e-13	22.4751	1.10581
PLCL1	1.03648	4.0561	7.91881	1.41402e-14	1.13128e-13	22.4402	1.03648
MT1X	-1.41757	4.78224	-7.93331	1.27385e-14	1.02504e-13	22.3431	1.41757
FAM107A	1.11487	4.75342	7.91452	1.45827e-14	1.16284e-13	22.3385	1.11487
MASP2	1.09761	0.18096	7.89252	1.70786e-14	1.35354e-13	22.2976	1.09761
HDC	1.32192	-0.157233	7.89361	1.6945e-14	1.3435e-13	22.2944	1.32192
UGT2A3	2.20756	6.36832	7.91275	1.47693e-14	1.17725e-13	22.2635	2.20756
NAT8	2.37043	6.9872	7.91765	1.42577e-14	1.1388e-13	22.2534	2.37043
NR3C2	1.08117	3.72178	7.88373	1.81891e-14	1.43979e-13	22.2245	1.08117
CTC-435M10.3	1.14397	-2.91182	7.87546	1.9299e-14	1.52455e-13	22.2006	1.14397
GAD1	-1.88833	0.250413	-7.86598	2.06544e-14	1.62435e-13	22.1585	1.88833
ANO3	1.60821	1.69639	7.86501	2.07982e-14	1.63367e-13	22.1434	1.60821
CLDN18	1.06041	-0.827215	7.87162	1.98378e-14	1.56329e-13	22.1384	1.06041
PCDHGA4	1.22991	0.395982	7.85603	2.21773e-14	1.73295e-13	22.0509	1.22991
SLC27A2	1.97226	4.70245	7.862	2.12502e-14	1.66515e-13	22.0429	1.97226
PIK3CG	1.05039	3.10896	7.84682	2.36854e-14	1.84259e-13	22.0053	1.05039
SAA4	-2.1559	-4.39278	-7.84102	2.46869e-14	1.91513e-13	21.955	2.1559
MAOB	1.16944	7.69183	7.87312	1.96257e-14	1.54846e-13	21.8993	1.16944
ONECUT2	-1.76605	-1.62402	-7.81863	2.89592e-14	2.22612e-13	21.7896	1.76605
A4GNT	1.50721	-0.810652	7.80451	3.2022e-14	2.44897e-13	21.6856	1.50721
TMEM27	1.78542	6.47106	7.83459	2.58468e-14	1.99873e-13	21.6719	1.78542
SLC17A9	-1.12646	2.78276	-7.79842	3.34387e-14	2.54829e-13	21.5972	1.12646
GRIK3	1.95055	4.30198	7.77481	3.95398e-14	2.99445e-13	21.4679	1.95055
SLC4A3	-1.60314	0.721516	-7.75981	4.39751e-14	3.31356e-13	21.4258	1.60314
RP11-849F2.7	1.09357	-3.37041	7.75218	4.64147e-14	3.48927e-13	21.3621	1.09357
SLC12A8	-1.34151	2.16145	-7.7527	4.62441e-14	3.47779e-13	21.3259	1.34151
CD300LG	1.88332	0.133409	7.73623	5.19536e-14	3.89212e-13	21.2227	1.88332
CCSER1	1.22742	0.532712	7.72686	5.55068e-14	4.14234e-13	21.1739	1.22742
SCN4B	1.23752	4.8857	7.73558	5.21928e-14	3.90853e-13	21.0882	1.23752
CIDEC	-2.17916	-2.85398	-7.71029	6.23887e-14	4.62925e-13	21.0414	2.17916
FREM2	2.25181	3.88241	7.70373	6.53384e-14	4.84257e-13	21.0182	2.25181
C4A	1.38816	5.99482	7.69156	7.11817e-14	5.25161e-13	20.6968	1.38816
PLS1	1.12321	4.90421	7.67094	8.22738e-14	6.02194e-13	20.6424	1.12321
LDHAL6A	1.06186	-2.43637	7.63638	1.04819e-13	7.60052e-13	20.5648	1.06186
CHDH	1.05561	5.46054	7.66432	8.61895e-14	6.30143e-13	20.5233	1.05561
ARL14EPL	-1.16171	-5.91525	-7.62097	1.16731e-13	8.42654e-13	20.4821	1.16171
TRIM58	1.0922	-1.3262	7.61412	1.22453e-13	8.82322e-13	20.3993	1.0922
DOCK3	-1.1023	-0.727025	-7.60778	1.27986e-13	9.20145e-13	20.3736	1.1023
KRT78	-1.36155	-5.19204	-7.58301	1.52085e-13	1.08458e-12	20.2222	1.36155
CTXN1	-1.2775	0.772605	-7.57194	1.64255e-13	1.16794e-12	20.1508	1.2775
ITGA8	1.07054	4.93957	7.58843	1.46461e-13	1.04562e-12	20.0574	1.07054
PTH2R	1.51547	4.18912	7.56247	1.75422e-13	1.24098e-12	20.002	1.51547
GHR	1.26908	3.92977	7.56166	1.76413e-13	1.24663e-12	20.0017	1.26908
CYP27B1	-1.035	0.10854	-7.54144	2.02957e-13	1.42283e-12	19.9453	1.035
SMTNL2	1.62975	3.55771	7.54057	2.04186e-13	1.43092e-12	19.9074	1.62975
ERN2	-1.55365	-4.0829	-7.5378	2.08147e-13	1.45501e-12	19.9072	1.55365
SULT2B1	-1.32954	-1.19142	-7.53891	2.0655e-13	1.44593e-12	19.9066	1.32954
HRH2	1.92222	3.21979	7.53677	2.09636e-13	1.46383e-12	19.9036	1.92222
PPAP2C	-1.24296	2.51131	-7.54638	1.96127e-13	1.37643e-12	19.8867	1.24296
HTR1B	1.2032	-2.20388	7.53406	2.13597e-13	1.48989e-12	19.8786	1.2032
CHURC1-FNTB	1.09965	-3.57143	7.51731	2.3984e-13	1.66102e-12	19.7821	1.09965
CH17-140K24.5	1.26681	-3.29311	7.51456	2.4443e-13	1.6916e-12	19.7624	1.26681
TMEM246	1.19956	4.66577	7.52686	2.24511e-13	1.56097e-12	19.6826	1.19956
GDF6	2.0256	3.20797	7.49982	2.70605e-13	1.8661e-12	19.6584	2.0256
MGAM	2.20712	5.11486	7.51471	2.44176e-13	1.69044e-12	19.6301	2.20712
ANK3	1.12857	5.85781	7.52224	2.31808e-13	1.60826e-12	19.5262	1.12857
STEAP3	-1.26626	4.58068	-7.51778	2.39053e-13	1.65615e-12	19.4814	1.26626
SPTBN2	-1.58724	1.72011	-7.47588	3.19127e-13	2.18751e-12	19.4636	1.58724
RAB19	1.25178	0.0528797	7.45924	3.57807e-13	2.43783e-12	19.3744	1.25178
MAT1A	-2.42242	-1.38234	-7.45608	3.65644e-13	2.48582e-12	19.3698	2.42242
OR14I1	1.24807	-4.85292	7.44986	3.81598e-13	2.59015e-12	19.338	1.24807
NOS2	1.19556	1.67467	7.44883	3.84314e-13	2.60585e-12	19.3314	1.19556
CYP51A1	1.00622	1.39725	7.44829	3.85723e-13	2.61358e-12	19.3271	1.00622
HUNK	1.28643	3.18392	7.45213	3.75695e-13	2.55097e-12	19.3219	1.28643
CTNNA3	1.18075	-0.0342732	7.44742	3.88034e-13	2.62832e-12	19.2959	1.18075
C2orf82	-1.0029	0.827937	-7.43944	4.09859e-13	2.77229e-12	19.2677	1.0029
TAL1	1.00699	3.05294	7.42769	4.44219e-13	2.99844e-12	19.1532	1.00699
SEMA3C	-1.22839	4.51217	-7.45657	3.6442e-13	2.48048e-12	19.0728	1.22839
PCDHA6	1.27398	-1.00479	7.41316	4.90635e-13	3.29458e-12	19.0684	1.27398
TJP3	-1.27397	0.197303	-7.4037	5.23393e-13	3.50607e-12	19.0335	1.27397
MS4A2	1.33058	0.71513	7.40392	5.22592e-13	3.50191e-12	19.0232	1.33058
STH	1.1326	-5.16417	7.40061	5.34553e-13	3.57589e-12	19.0114	1.1326
MT2A	-1.1082	6.89937	-7.44895	3.83981e-13	2.6045e-12	18.9879	1.1082
DACH1	1.14581	2.33986	7.39633	5.50384e-13	3.67673e-12	18.9784	1.14581
RHCG	-2.44518	-1.90787	-7.39515	5.54845e-13	3.70399e-12	18.9633	2.44518
GABRQ	1.36187	0.840294	7.38806	5.8235e-13	3.8836e-12	18.9209	1.36187
CLDN10	1.43939	4.31502	7.40086	5.33658e-13	3.57113e-12	18.8963	1.43939
BAI3	1.42264	-1.22404	7.38451	5.96579e-13	3.97036e-12	18.8852	1.42264
KCNA3	1.08551	-0.0464362	7.38379	5.99534e-13	3.98316e-12	18.8796	1.08551
PNMA2	1.19685	6.06298	7.42452	4.53957e-13	3.06204e-12	18.862	1.19685
DNAI2	1.0071	-3.14157	7.37359	6.42669e-13	4.25809e-12	18.8301	1.0071
GLYATL1	1.89735	5.18662	7.38986	5.75211e-13	3.83863e-12	18.7704	1.89735
PDZD2	1.07554	5.57707	7.40748	5.10071e-13	3.42272e-12	18.7703	1.07554
ZNF711	1.49852	3.22625	7.36822	6.66581e-13	4.40901e-12	18.7692	1.49852
SMKR1	-1.29817	-1.27037	-7.35311	7.38687e-13	4.86772e-12	18.6821	1.29817
CDON	1.00691	4.67415	7.36645	6.7465e-13	4.45934e-12	18.5892	1.00691
HAMP	-1.36232	-0.304098	-7.33543	8.32801e-13	5.45829e-12	18.5832	1.36232
KLK2	-1.40563	-5.41876	-7.33254	8.49275e-13	5.55689e-12	18.5662	1.40563
EDN1	1.20204	5.68936	7.36723	6.71084e-13	4.43728e-12	18.5044	1.20204
KRT15	-1.97928	-2.18201	-7.31778	9.38594e-13	6.11865e-12	18.449	1.97928
ACHE	-1.12182	1.71587	-7.31466	9.58572e-13	6.2447e-12	18.4122	1.12182
HSD3B2	1.306	-1.77947	7.31091	9.83205e-13	6.39873e-12	18.4103	1.306
LIPN	1.17707	-3.4787	7.30173	1.04612e-12	6.77643e-12	18.3641	1.17707
HOXB9	-1.36633	1.20731	-7.3022	1.04282e-12	6.75732e-12	18.3503	1.36633
HAVCR1	2.26726	4.82091	7.31103	9.82406e-13	6.39568e-12	18.3187	2.26726
CNGB1	-1.5302	-3.90152	-7.29516	1.09356e-12	7.07427e-12	18.3127	1.5302
FMO2	1.89798	4.78085	7.30789	1.00348e-12	6.52193e-12	18.2689	1.89798
PRSS3	-1.75985	-3.47961	-7.28236	1.19223e-12	7.67934e-12	18.2219	1.75985
GABRG1	1.92112	-3.10815	7.27088	1.28807e-12	8.27201e-12	18.1642	1.92112
GPR17	1.23307	-0.279203	7.27368	1.26397e-12	8.12261e-12	18.1616	1.23307
SLC16A12	1.93921	5.76512	7.29714	1.07906e-12	6.98283e-12	18.0922	1.93921
ANKRD18B	-1.61431	-4.49894	-7.25407	1.44222e-12	9.22233e-12	18.0517	1.61431
SLC52A1	-1.39703	-1.56517	-7.24979	1.48435e-12	9.47612e-12	18.0101	1.39703
NLRP6	1.5578	1.7172	7.24664	1.51604e-12	9.67529e-12	18.0082	1.5578
P2RY12	1.32961	0.97936	7.24073	1.57742e-12	1.00472e-11	17.9658	1.32961
RHBG	-2.2822	-3.43559	-7.24193	1.56478e-12	9.96995e-12	17.9577	2.2822
C19orf45	-1.00502	-3.46063	-7.2398	1.58734e-12	1.01038e-11	17.9538	1.00502
CTC-360G5.8	1.13254	-4.27149	7.22984	1.69698e-12	1.07769e-11	17.8994	1.13254
RIMKLA	1.1912	4.71552	7.25377	1.44512e-12	9.23482e-12	17.8587	1.1912
SLC18A2	1.16473	-0.0886557	7.21106	1.92434e-12	1.21652e-11	17.7618	1.16473
NEBL	1.06403	5.67942	7.25385	1.4444e-12	9.23326e-12	17.7439	1.06403
IL20RA	-1.79283	-3.14747	-7.20626	1.98703e-12	1.25451e-11	17.729	1.79283
ABCG2	1.16082	3.99584	7.21232	1.90816e-12	1.20668e-11	17.6684	1.16082
PDZRN3	1.34966	2.89261	7.19452	2.14922e-12	1.35165e-11	17.6452	1.34966
C1QTNF9	1.14159	-2.75206	7.18602	2.27466e-12	1.42684e-11	17.6136	1.14159
AQP4	1.95228	0.938887	7.18274	2.32497e-12	1.45699e-11	17.5891	1.95228
PAIP2B	1.15356	3.6557	7.18594	2.27579e-12	1.42709e-11	17.5282	1.15356
GPR21	1.02498	-4.40263	7.16464	2.62285e-12	1.63679e-11	17.4797	1.02498
KREMEN2	-1.08827	-2.04908	-7.16275	2.65608e-12	1.65594e-11	17.4468	1.08827
CPA3	1.44062	3.01307	7.16148	2.67852e-12	1.66939e-11	17.4283	1.44062
ATP2C2	-1.01756	-0.958081	-7.15117	2.8686e-12	1.78272e-11	17.3847	1.01756
GDPD4	1.16128	-2.40474	7.14673	2.95461e-12	1.83206e-11	17.36	1.16128
PYY	-1.27931	-3.23714	-7.14453	2.99802e-12	1.85543e-11	17.3402	1.27931
GYPA	1.69474	-2.27877	7.13624	3.16758e-12	1.95415e-11	17.2947	1.69474
PANX2	-1.61714	-0.933447	-7.13509	3.19194e-12	1.96734e-11	17.2872	1.61714
RAB27B	-1.11684	1.46488	-7.13508	3.192e-12	1.96734e-11	17.2609	1.11684
CYP4A22	3.00339	0.610174	7.12663	3.37609e-12	2.07422e-11	17.2282	3.00339
ARTN	-1.08286	-0.656585	-7.12281	3.46265e-12	2.12538e-11	17.2087	1.08286
PRRG3	1.2316	0.261972	7.12145	3.49384e-12	2.14182e-11	17.1949	1.2316
SPINK1	-1.96762	0.324481	-7.12033	3.51988e-12	2.15507e-11	17.1886	1.96762
TLL2	-1.01358	-1.15947	-7.11793	3.57634e-12	2.18826e-11	17.1703	1.01358
CYP2J2	1.96044	6.26627	7.15904	2.72251e-12	1.69464e-11	17.1362	1.96044
DCDC2	1.33558	4.63689	7.13853	3.11991e-12	1.92596e-11	17.134	1.33558
CCNA1	-1.57144	-2.56889	-7.10579	3.87535e-12	2.36154e-11	17.0872	1.57144
CHRM3	1.46185	2.21876	7.10178	3.97954e-12	2.42209e-11	17.0726	1.46185
STAP1	-1.41734	-0.85182	-7.10096	4.00102e-12	2.43202e-11	17.0705	1.41734
SEMA3G	1.27753	4.43169	7.12681	3.37191e-12	2.07231e-11	17.0676	1.27753
SLC16A9	1.81793	5.55736	7.13537	3.18593e-12	1.96484e-11	17.0466	1.81793
FMO1	1.90714	5.20746	7.12248	3.47012e-12	2.12863e-11	17.0142	1.90714
FHL5	1.25808	3.49053	7.09836	4.07046e-12	2.4696e-11	16.9831	1.25808
SEMA3B	-1.00236	4.17615	-7.13204	3.25716e-12	2.00559e-11	16.9693	1.00236
RCAN2	1.00276	6.2385	7.14088	3.07153e-12	1.8967e-11	16.9654	1.00276
CCR6	1.25342	-1.864	7.07883	4.63043e-12	2.78845e-11	16.926	1.25342
KRTCAP3	-1.22653	2.42538	-7.09188	4.2484e-12	2.57193e-11	16.9026	1.22653
SLC22A13	1.94334	-1.12549	7.07077	4.88277e-12	2.93223e-11	16.8755	1.94334
ENAM	1.81117	1.89992	7.0687	4.94996e-12	2.96982e-11	16.8686	1.81117
APLNR	1.13796	5.7961	7.12055	3.51478e-12	2.1533e-11	16.8683	1.13796
C4B	1.13754	5.95904	7.11902	3.5506e-12	2.17319e-11	16.8547	1.13754
AJAP1	1.47322	2.79014	7.06612	5.03464e-12	3.01877e-11	16.8279	1.47322
SLC5A10	2.0756	4.82661	7.07893	4.6271e-12	2.7873e-11	16.7825	2.0756
ASPA	1.27671	5.52917	7.10107	3.99812e-12	2.43102e-11	16.7766	1.27671
OR2T10	2.00711	-1.84003	7.05304	5.48696e-12	3.27784e-11	16.7668	2.00711
TMEM252	1.99358	2.58967	7.04316	5.85477e-12	3.48792e-11	16.6993	1.99358
PPP1R27	-1.13585	-4.81105	-7.04141	5.92244e-12	3.52283e-11	16.6969	1.13585
TCTE1	1.05626	-2.79584	7.02571	6.56511e-12	3.88726e-11	16.5963	1.05626
FGFBP2	1.13208	0.931526	7.01565	7.01217e-12	4.14565e-11	16.5341	1.13208
FNDC4	-1.04257	1.66899	-7.00614	7.46184e-12	4.39812e-11	16.4306	1.04257
KCNJ3	1.70542	4.24796	7.00498	7.51882e-12	4.42959e-11	16.3373	1.70542
SLC17A3	2.34309	6.55898	7.03508	6.17381e-12	3.66562e-11	16.3315	2.34309
2020-03-04	1.20317	0.125514	6.98146	8.76662e-12	5.12366e-11	16.313	1.20317
MTRNR2L3	-1.23725	-2.69235	-6.98157	8.76053e-12	5.12164e-11	16.309	1.23725
WISP2	-1.7192	0.69875	-6.97189	9.33103e-12	5.43067e-11	16.2393	1.7192
HMGA2	-1.82696	-2.71976	-6.96247	9.9206e-12	5.74968e-11	16.1896	1.82696
C19orf80	-1.70767	-1.59846	-6.95667	1.0302e-11	5.9565e-11	16.1593	1.70767
WNT9B	1.19469	-1.73283	6.95592	1.03529e-11	5.9824e-11	16.1548	1.19469
WFDC10B	-1.43981	-4.32621	-6.95476	1.04309e-11	6.02568e-11	16.1523	1.43981
NMU	-1.70235	-1.99554	-6.95092	1.06943e-11	6.16499e-11	16.1201	1.70235
EGLN3	1.06784	8.94057	7.00496	7.51979e-12	4.42959e-11	16.0941	1.06784
PPP2R2C	-1.6308	-0.582649	-6.94388	1.11949e-11	6.44402e-11	16.0853	1.6308
KLK13	-1.62569	-4.36967	-6.94294	1.12631e-11	6.48138e-11	16.0786	1.62569
OTOGL	1.12185	0.483428	6.94142	1.13752e-11	6.54203e-11	16.0674	1.12185
PRKCG	-1.32709	-4.41311	-6.93978	1.14965e-11	6.60588e-11	16.0595	1.32709
KLK10	-1.70469	-3.31456	-6.92449	1.26945e-11	7.2599e-11	15.9575	1.70469
IGF2BP3	-1.75123	-0.782843	-6.91467	1.35279e-11	7.71159e-11	15.9034	1.75123
PVRL4	-1.33092	-0.746066	-6.9126	1.37104e-11	7.80646e-11	15.8898	1.33092
GPR126	1.04837	5.76257	6.96742	9.60637e-12	5.58088e-11	15.8881	1.04837
LIPH	-1.55042	-0.0489298	-6.90802	1.41223e-11	8.02924e-11	15.8596	1.55042
EIF2S3L	1.11047	-1.55627	6.90543	1.43606e-11	8.15278e-11	15.8401	1.11047
GALR1	1.51774	-0.75215	6.89563	1.52996e-11	8.63793e-11	15.7787	1.51774
KCNG1	-1.49114	-1.77208	-6.88915	1.59534e-11	8.99136e-11	15.7378	1.49114
DMRTA1	1.13911	2.9266	6.89452	1.54095e-11	8.69746e-11	15.7311	1.13911
SGSM1	1.14389	2.88364	6.89385	1.54759e-11	8.73238e-11	15.7253	1.14389
C1orf210	1.88542	2.51142	6.88519	1.63659e-11	9.20784e-11	15.7072	1.88542
DUSP13	-1.16238	-5.40494	-6.87597	1.7368e-11	9.74344e-11	15.6614	1.16238
TRIM10	1.78984	1.55691	6.87298	1.77056e-11	9.92139e-11	15.645	1.78984
CCR4	1.10241	1.16164	6.86715	1.83827e-11	1.02771e-10	15.609	1.10241
GABRB3	2.08723	3.03249	6.86988	1.80622e-11	1.01153e-10	15.6012	2.08723
HAO2	2.74879	3.07335	6.85587	1.97652e-11	1.10088e-10	15.5256	2.74879
GPX2	-1.0605	-1.28131	-6.85251	2.01967e-11	1.1233e-10	15.5138	1.0605
WFDC2	-1.42309	4.68913	-6.91314	1.36627e-11	7.78157e-11	15.51	1.42309
HIST1H3D	-1.08414	-1.65749	-6.84115	2.17237e-11	1.20444e-10	15.4412	1.08414
PDK4	1.3244	8.6462	6.90069	1.48075e-11	8.38203e-11	15.4208	1.3244
KCNJ16	1.16427	7.23431	6.90295	1.45934e-11	8.27528e-11	15.4192	1.16427
CCDC27	1.11986	-3.24178	6.83421	2.27126e-11	1.2564e-10	15.4063	1.11986
CCDC33	-1.00322	-5.85744	-6.83517	2.2574e-11	1.24945e-10	15.4049	1.00322
DHH	1.06163	-1.54243	6.82898	2.34865e-11	1.29773e-10	15.3698	1.06163
TAS2R3	1.0982	-4.47544	6.82782	2.36619e-11	1.30705e-10	15.3608	1.0982
GOLGA6L2	-1.92776	-4.47232	-6.82481	2.41223e-11	1.33059e-10	15.3485	1.92776
GUCY2D	-1.34221	-1.85567	-6.82556	2.40075e-11	1.32501e-10	15.3462	1.34221
BDKRB1	-1.34464	-1.17095	-6.8135	2.59335e-11	1.42403e-10	15.2771	1.34464
FAM9C	1.08168	-2.92675	6.8103	2.64685e-11	1.45218e-10	15.2597	1.08168
GABRR1	1.19309	-2.22562	6.80945	2.66132e-11	1.45971e-10	15.2534	1.19309
COL19A1	1.49066	-1.19174	6.80695	2.70427e-11	1.48159e-10	15.2357	1.49066
FRMPD2	1.15384	-0.82137	6.80739	2.69667e-11	1.47785e-10	15.2353	1.15384
SLC28A1	1.45329	6.80726	6.86372	1.87929e-11	1.04913e-10	15.1865	1.45329
RGS20	-1.18331	-1.41222	-6.79658	2.88934e-11	1.57809e-10	15.1712	1.18331
LIN7A	1.28409	5.0773	6.83662	2.23654e-11	1.23861e-10	15.1451	1.28409
CPA4	-1.87321	-0.649878	-6.78844	3.04342e-11	1.66038e-10	15.1251	1.87321
COL23A1	1.40632	7.29319	6.85567	1.97908e-11	1.10199e-10	15.1235	1.40632
CTNNA2	-1.65833	-4.35347	-6.78498	3.11111e-11	1.6918e-10	15.1048	1.65833
ADAMTS14	-1.0761	0.973888	-6.7844	3.12264e-11	1.69741e-10	15.0776	1.0761
CLVS2	1.78098	-2.05243	6.77794	3.25388e-11	1.76332e-10	15.0615	1.78098
STOML3	1.39567	-3.93862	6.77413	3.33374e-11	1.80458e-10	15.0341	1.39567
NMBR	1.02163	-3.94373	6.77189	3.3817e-11	1.82952e-10	15.0218	1.02163
NT5DC4	-1.20274	-3.5276	-6.77139	3.39246e-11	1.83484e-10	15.0207	1.20274
ILDR2	1.44454	2.8728	6.77559	3.30292e-11	1.7889e-10	15.0059	1.44454
ERICH5	1.81545	2.38787	6.76031	3.64014e-11	1.96228e-10	14.9397	1.81545
PCDHGB2	1.43254	1.55335	6.75641	3.73133e-11	2.00972e-10	14.9279	1.43254
CD1E	1.1251	-0.249395	6.7547	3.77201e-11	2.03051e-10	14.9158	1.1251
ACE2	2.58371	5.1629	6.78142	3.18262e-11	1.72808e-10	14.9135	2.58371
CORO6	-1.11667	-0.155731	-6.73039	4.40078e-11	2.35183e-10	14.7712	1.11667
MYCN	1.03033	-0.554496	6.7302	4.40623e-11	2.35366e-10	14.7665	1.03033
F2RL3	1.33591	4.46535	6.7603	3.64021e-11	1.96228e-10	14.7487	1.33591
KIF26A	1.26671	3.22003	6.73161	4.36696e-11	2.33526e-10	14.7047	1.26671
LMTK3	-1.12925	0.422997	-6.71241	4.93078e-11	2.62376e-10	14.6528	1.12925
CBLC	-1.3363	-0.497418	-6.70568	5.14504e-11	2.73254e-10	14.6224	1.3363
CCDC158	1.10087	0.205852	6.70295	5.23451e-11	2.77778e-10	14.6053	1.10087
SSTR1	1.49895	1.61747	6.68631	5.81339e-11	3.07265e-10	14.5015	1.49895
SLC17A4	2.82213	4.45944	6.69852	5.38273e-11	2.85332e-10	14.4839	2.82213
NYX	1.38154	-1.23177	6.67941	6.07166e-11	3.20105e-10	14.4626	1.38154
HCN2	-1.16338	-1.16339	-6.67039	6.42597e-11	3.37685e-10	14.409	1.16338
CDCP1	-1.25401	4.41	-6.73276	4.33531e-11	2.31961e-10	14.4063	1.25401
LHFPL5	-1.31725	-4.39211	-6.65957	6.87784e-11	3.59971e-10	14.3446	1.31725
AGTR1	1.83501	2.86694	6.66343	6.71312e-11	3.52298e-10	14.3326	1.83501
PCDHGB1	1.57435	0.014187	6.65703	6.98828e-11	3.65259e-10	14.3277	1.57435
MATN4	-1.21935	-3.6397	-6.65314	7.16136e-11	3.73803e-10	14.3064	1.21935
SLC6A18	2.91675	0.0270403	6.65281	7.17614e-11	3.74473e-10	14.3044	2.91675
GGT1	1.05875	6.91636	6.7204	4.6879e-11	2.49931e-10	14.2808	1.05875
ADAMTSL3	1.15043	4.53072	6.68462	5.8755e-11	3.10436e-10	14.2707	1.15043
PODXL2	-1.10141	2.2216	-6.66018	6.85143e-11	3.58685e-10	14.228	1.10141
FOSB	1.99237	5.75786	6.69117	5.63802e-11	2.98457e-10	14.2267	1.99237
REEP2	-1.08319	-0.486348	-6.6184	8.90071e-11	4.59531e-10	14.0981	1.08319
G6PC	2.52488	0.768811	6.61364	9.1692e-11	4.72139e-10	14.0695	2.52488
AP1M2	-1.0543	3.11736	-6.64936	7.33277e-11	3.82339e-10	14.0508	1.0543
SFTPB	-1.7199	-3.02925	-6.61012	9.37283e-11	4.81858e-10	14.0468	1.7199
ERC2	-1.18243	-1.91544	-6.6023	9.84141e-11	5.04479e-10	13.9993	1.18243
SLC13A1	3.49606	2.88921	6.59955	1.00121e-10	5.12825e-10	13.9784	3.49606
CCL25	-1.18929	-4.54708	-6.59708	1.01669e-10	5.20202e-10	13.9694	1.18929
PCDHAC1	1.09301	-1.20089	6.58968	1.06468e-10	5.43757e-10	13.9255	1.09301
AQP9	-1.3672	2.18646	-6.60773	9.51408e-11	4.88473e-10	13.9044	1.3672
SYT9	2.16761	1.89648	6.58198	1.1169e-10	5.68932e-10	13.8758	2.16761
SUSD4	-1.13509	0.700475	-6.58026	1.12893e-10	5.74755e-10	13.8471	1.13509
HTR7	1.03585	-0.157545	6.56678	1.22751e-10	6.22015e-10	13.7902	1.03585
KCNU1	-1.0388	-5.8457	-6.56555	1.23695e-10	6.26307e-10	13.7689	1.0388
RAB39A	1.14966	-0.525461	6.55903	1.28803e-10	6.50644e-10	13.7434	1.14966
SULT1A2	-1.10733	-0.714798	-6.55572	1.31468e-10	6.63245e-10	13.7255	1.10733
SLC22A11	2.1164	5.40198	6.58384	1.10408e-10	5.63288e-10	13.6285	2.1164
GJA5	1.01409	4.75138	6.57312	1.18015e-10	5.99267e-10	13.5409	1.01409
DLL3	-1.22998	-4.604	-6.50852	1.76006e-10	8.74538e-10	13.4436	1.22998
SLC10A2	3.11728	2.41775	6.50554	1.79275e-10	8.90555e-10	13.4229	3.11728
PITX1	-2.04551	-2.50889	-6.49861	1.87086e-10	9.26987e-10	13.3878	2.04551
CXorf22	-1.84402	-1.88924	-6.49604	1.90065e-10	9.41027e-10	13.3734	1.84402
TMEM132D	1.73497	-1.43293	6.49283	1.93865e-10	9.59106e-10	13.3547	1.73497
TEX101	-1.28629	-5.07516	-6.49012	1.97115e-10	9.74691e-10	13.3319	1.28629
CX3CR1	1.21937	4.03638	6.51792	1.66094e-10	8.28893e-10	13.3271	1.21937
PLEKHH2	1.06679	4.3938	6.52634	1.57685e-10	7.89156e-10	13.3134	1.06679
MASP1	1.3912	5.15202	6.53662	1.4798e-10	7.42499e-10	13.3074	1.3912
TPPP	1.17275	4.1212	6.51709	1.66951e-10	8.32954e-10	13.302	1.17275
ASIP	-1.16499	-2.24092	-6.48016	2.09564e-10	1.03414e-09	13.2788	1.16499
ZIC2	-1.69945	-4.31148	-6.46798	2.25825e-10	1.1096e-09	13.2078	1.69945
HP	-2.19306	0.164951	-6.46912	2.24257e-10	1.10301e-09	13.1827	2.19306
TFEC	1.02465	5.31959	6.52299	1.60982e-10	8.04826e-10	13.1802	1.02465
PLA2G2C	-1.13723	-3.70619	-6.45919	2.38321e-10	1.1654e-09	13.1571	1.13723
COL7A1	-1.23244	1.7808	-6.47451	2.16953e-10	1.06844e-09	13.1503	1.23244
WDR72	1.36529	5.31212	6.5127	1.71537e-10	8.53427e-10	13.1385	1.36529
MALL	1.09811	1.84457	6.45438	2.4545e-10	1.19785e-09	13.108	1.09811
C21orf62	1.60706	1.09352	6.44477	2.60314e-10	1.2668e-09	13.0709	1.60706
CLIC5	1.25349	3.25604	6.45924	2.38245e-10	1.16532e-09	13.0575	1.25349
SP5	-1.67522	-1.63266	-6.43089	2.83343e-10	1.37244e-09	12.9926	1.67522
SCGN	2.94737	3.52246	6.43774	2.71737e-10	1.31951e-09	12.9876	2.94737
PCDHGB5	1.26474	1.22012	6.4229	2.97501e-10	1.43636e-09	12.9398	1.26474
FXYD3	-1.49346	0.113224	-6.42382	2.95823e-10	1.42897e-09	12.9317	1.49346
OR10Q1	1.21657	-4.30754	6.41667	3.09014e-10	1.48972e-09	12.8925	1.21657
TFAP2C	-1.61451	-2.25117	-6.41155	3.18792e-10	1.5361e-09	12.8797	1.61451
GALNTL6	-1.14699	-3.17063	-6.40871	3.24364e-10	1.56101e-09	12.8636	1.14699
SLC6A13	1.70521	6.54514	6.47197	2.20369e-10	1.08443e-09	12.8073	1.70521
GSDMC	-1.49691	-3.54871	-6.39158	3.59958e-10	1.72547e-09	12.7641	1.49691
HMGCLL1	1.49542	-1.63506	6.39145	3.60238e-10	1.72639e-09	12.7633	1.49542
CHST4	-1.2306	-4.28191	-6.38948	3.64568e-10	1.74542e-09	12.7488	1.2306
TUB	1.233	3.90453	6.41742	3.07597e-10	1.48363e-09	12.746	1.233
ANGPT4	1.05429	-0.0775073	6.38392	3.77097e-10	1.80229e-09	12.72	1.05429
MYOM3	1.16392	5.24514	6.44336	2.62571e-10	1.27691e-09	12.7194	1.16392
MDK	-1.06319	4.97172	-6.45694	2.41629e-10	1.18039e-09	12.6978	1.06319
FAM101A	-1.38964	0.107261	-6.37835	3.90056e-10	1.8624e-09	12.6701	1.38964
CILP2	-1.36546	-1.62375	-6.37401	4.00431e-10	1.90912e-09	12.6628	1.36546
PHYHIPL	1.68904	3.59032	6.39027	3.62829e-10	1.73838e-09	12.6495	1.68904
C6orf223	1.44291	5.13172	6.42417	2.95193e-10	1.42663e-09	12.6356	1.44291
ENPP3	1.52138	7.6484	6.4467	2.5726e-10	1.25296e-09	12.619	1.52138
PVALB	-2.21214	-2.56661	-6.35974	4.36587e-10	2.07083e-09	12.5804	2.21214
SHISA6	1.36099	0.124265	6.35789	4.41474e-10	2.09299e-09	12.5697	1.36099
NRG1	1.11034	3.14877	6.3739	4.00714e-10	1.91e-09	12.5615	1.11034
CAPN8	-1.32816	-2.25799	-6.35589	4.46847e-10	2.11743e-09	12.5579	1.32816
NETO1	1.39115	-1.47379	6.35293	4.54922e-10	2.15202e-09	12.541	1.39115
IL11	-1.23039	-3.43633	-6.35214	4.57098e-10	2.16074e-09	12.5361	1.23039
PRR5-ARHGAP8	1.00679	-3.14831	6.35278	4.55339e-10	2.15347e-09	12.5347	1.00679
ZIC5	-1.52674	-4.92848	-6.34412	4.79787e-10	2.26413e-09	12.4827	1.52674
TMEM174	2.89789	1.82311	6.34278	4.83687e-10	2.28088e-09	12.4779	2.89789
SLC6A3	2.68537	5.95209	6.39511	3.5233e-10	1.69141e-09	12.4771	2.68537
LCN2	-1.74832	-1.6489	-6.33518	5.06366e-10	2.38182e-09	12.4389	1.74832
TMPRSS6	-1.17349	-1.1899	-6.33348	5.11585e-10	2.40484e-09	12.4291	1.17349
DHRS2	-1.62997	-1.45817	-6.32948	5.24079e-10	2.4606e-09	12.4059	1.62997
ARL14	-1.62939	-4.57591	-6.32957	5.23788e-10	2.45983e-09	12.402	1.62939
PAK7	-1.29661	-5.55272	-6.32545	5.36942e-10	2.51795e-09	12.366	1.29661
UMODL1	-1.19794	-4.40532	-6.32324	5.4415e-10	2.54807e-09	12.3646	1.19794
GPR35	-1.07724	2.1222	-6.33516	5.06442e-10	2.38182e-09	12.3023	1.07724
SLC38A5	-1.33966	1.86008	-6.31549	5.70115e-10	2.66323e-09	12.2062	1.33966
APOA4	-1.26395	-5.89472	-6.29766	6.34562e-10	2.95011e-09	12.2007	1.26395
ALDH1L1	1.54366	5.86529	6.36199	4.30661e-10	2.04572e-09	12.1991	1.54366
CAPN14	1.33634	-0.884031	6.29201	6.56448e-10	3.0453e-09	12.1919	1.33634
NR4A1	1.18918	6.60423	6.36663	4.18749e-10	1.99206e-09	12.1555	1.18918
RTBDN	-1.11431	-5.06805	-6.27902	7.09584e-10	3.27538e-09	12.1039	1.11431
LBP	-2.25079	0.519695	-6.28534	6.83212e-10	3.16267e-09	12.0927	2.25079
CGA	-1.29396	-5.3864	-6.27584	7.23219e-10	3.33357e-09	12.083	1.29396
TFPI2	-1.28853	4.4533	-6.34779	4.69262e-10	2.21662e-09	12.0809	1.28853
ACSM2A	1.80928	6.56569	6.33162	5.17352e-10	2.43078e-09	11.9787	1.80928
CASQ2	1.2677	2.28652	6.24745	8.56838e-10	3.9223e-09	11.8897	1.2677
SLC5A8	3.78419	3.17681	6.23392	9.28737e-10	4.24064e-09	11.8391	3.78419
CLEC18B	1.67199	3.84491	6.25477	8.20209e-10	3.75923e-09	11.829	1.67199
F2	-2.14291	-1.08077	-6.2281	9.61438e-10	4.37761e-09	11.8215	2.14291
CCDC160	1.11051	0.141648	6.22478	9.80605e-10	4.45757e-09	11.8089	1.11051
HNF1A	1.13335	3.84868	6.24462	8.71424e-10	3.9855e-09	11.7385	1.13335
ATP13A4	1.43103	0.292168	6.2092	1.07563e-09	4.8679e-09	11.7208	1.43103
EYA4	1.2564	0.366895	6.20929	1.07505e-09	4.8664e-09	11.7205	1.2564
RIMS2	-1.6941	-2.31868	-6.20832	1.08125e-09	4.88992e-09	11.7172	1.6941
RYR2	-1.26977	0.679764	-6.21435	1.04331e-09	4.72821e-09	11.707	1.26977
DGKK	1.05324	-2.70608	6.20626	1.09454e-09	4.94771e-09	11.6998	1.05324
ASIC1	-1.0154	-0.290797	-6.20176	1.12416e-09	5.07332e-09	11.6709	1.0154
AC007040.11	-1.08015	-3.35753	-6.19764	1.15191e-09	5.19497e-09	11.6546	1.08015
C14orf180	2.08692	-1.05776	6.18506	1.24096e-09	5.57844e-09	11.5833	2.08692
NKX2-8	-1.03705	-5.8474	-6.18709	1.22616e-09	5.51574e-09	11.5676	1.03705
MMP20	-1.17631	-5.14828	-6.18362	1.25156e-09	5.62089e-09	11.5602	1.17631
SLC9A3	1.85715	2.30671	6.1851	1.24062e-09	5.57821e-09	11.5516	1.85715
PEG10	1.35397	4.88748	6.23109	9.44489e-10	4.30649e-09	11.5454	1.35397
ADRA1A	1.13971	-0.586869	6.16479	1.39876e-09	6.23871e-09	11.4723	1.13971
CHST9	2.11368	3.37019	6.17956	1.28196e-09	5.74414e-09	11.4719	2.11368
NIPAL4	-1.4304	-2.69588	-6.15772	1.45826e-09	6.49813e-09	11.4327	1.4304
AP3B2	-1.2446	-0.151602	-6.1546	1.48531e-09	6.61109e-09	11.3985	1.2446
ANKFN1	-1.41325	-4.10992	-6.13973	1.62108e-09	7.18085e-09	11.3254	1.41325
CCDC178	1.04778	0.337864	6.1168	1.85451e-09	8.15354e-09	11.2002	1.04778
A1CF	2.26675	4.31363	6.14342	1.58626e-09	7.03463e-09	11.1941	2.26675
CHRDL2	-1.30453	-0.340512	-6.11571	1.86644e-09	8.20415e-09	11.1836	1.30453
MT1F	-1.01486	3.68941	-6.16872	1.36665e-09	6.10814e-09	11.1406	1.01486
IL1R2	-1.30126	2.42922	-6.1392	1.62613e-09	7.19997e-09	11.1253	1.30126
ASXL3	1.52734	1.64139	6.09931	2.05442e-09	8.9817e-09	11.0829	1.52734
TRPM8	-1.17385	-1.54524	-6.09331	2.12761e-09	9.28495e-09	11.0732	1.17385
SLC25A48	1.63976	0.847221	6.07411	2.37977e-09	1.03205e-08	10.9607	1.63976
CRABP1	-1.7117	-4.72606	-6.07156	2.41537e-09	1.04655e-08	10.9408	1.7117
SYBU	-1.15626	3.46433	-6.12351	1.78295e-09	7.86315e-09	10.9025	1.15626
DDC	2.0776	4.9954	6.10151	2.02813e-09	8.87474e-09	10.8577	2.0776
LAMB3	-1.0981	3.86804	-6.12117	1.80759e-09	7.96526e-09	10.8392	1.0981
PCDHA13	1.13229	-2.88393	6.05218	2.70352e-09	1.16517e-08	10.8351	1.13229
BDNF	1.28752	1.46617	6.04638	2.79622e-09	1.20245e-08	10.7903	1.28752
QRFPR	1.63426	3.17392	6.04921	2.75053e-09	1.18412e-08	10.7276	1.63426
KLC3	-1.37922	-1.63944	-6.03063	3.06351e-09	1.31246e-08	10.7263	1.37922
ARPP21	1.73646	-1.74718	6.0282	3.10689e-09	1.32899e-08	10.7083	1.73646
PCK1	2.17549	5.45259	6.07949	2.30633e-09	1.00266e-08	10.676	2.17549
UGT2B11	1.18379	-1.4741	6.01119	3.42792e-09	1.45925e-08	10.6183	1.18379
AFM	1.62685	-1.72683	6.0111	3.42976e-09	1.45971e-08	10.6148	1.62685
GCKR	-1.51265	-3.26186	-6.00681	3.51571e-09	1.49433e-08	10.5945	1.51265
SLITRK4	1.16615	4.22164	6.0438	2.8383e-09	1.21893e-08	10.5373	1.16615
FAM83A	-1.38568	-4.27315	-5.99448	3.77493e-09	1.59822e-08	10.5175	1.38568
MCIDAS	-1.1366	-5.20189	-5.99642	3.73285e-09	1.58247e-08	10.5142	1.1366
KCTD16	1.46536	1.9174	5.99308	3.80557e-09	1.61014e-08	10.4818	1.46536
SEMA3D	1.70058	1.77757	5.98645	3.95363e-09	1.66806e-08	10.457	1.70058
TMPRSS11E	-1.35427	-5.162	-5.98508	3.98494e-09	1.68054e-08	10.4538	1.35427
ROBO2	1.14649	1.07207	5.97457	4.23316e-09	1.77943e-08	10.402	1.14649
GLP1R	1.32182	-2.18054	5.96925	4.36447e-09	1.83185e-08	10.3842	1.32182
MYL3	1.56728	1.30978	5.97045	4.33462e-09	1.8205e-08	10.3801	1.56728
SYT3	-1.08314	-2.35071	-5.95884	4.63325e-09	1.93964e-08	10.3348	1.08314
CMA1	1.16627	-3.30326	5.96093	4.57803e-09	1.91776e-08	10.3269	1.16627
FAM3B	-1.14913	-1.27486	-5.95756	4.66738e-09	1.9535e-08	10.3248	1.14913
CLEC18A	1.72435	2.76174	5.96954	4.35722e-09	1.8292e-08	10.3151	1.72435
ACADL	1.25969	5.00131	6.01773	3.30079e-09	1.40853e-08	10.289	1.25969
EBF3	1.00292	1.86299	5.95901	4.62872e-09	1.93816e-08	10.2845	1.00292
NTRK2	1.38675	4.37374	5.98861	3.90476e-09	1.64959e-08	10.2283	1.38675
WFDC12	-1.29555	-5.22853	-5.94101	5.13134e-09	2.13573e-08	10.2112	1.29555
SLC25A21	1.03238	-0.657062	5.93087	5.43735e-09	2.25248e-08	10.1824	1.03238
CNKSR1	-1.06537	-0.308043	-5.93395	5.34243e-09	2.21552e-08	10.1818	1.06537
HTR1F	1.05393	0.4358	5.92833	5.51675e-09	2.28343e-08	10.1611	1.05393
HCAR2	-1.19261	-1.37113	-5.92731	5.54916e-09	2.29538e-08	10.1611	1.19261
AIF1L	1.08712	6.47189	6.01575	3.33882e-09	1.42319e-08	10.1372	1.08712
CLEC18C	2.02688	2.04543	5.92433	5.64416e-09	2.33219e-08	10.1123	2.02688
KRTAP2-3	-1.20033	-5.36987	-5.92185	5.72469e-09	2.36295e-08	10.1032	1.20033
GJB1	1.35751	3.47834	5.9405	5.14635e-09	2.14106e-08	10.0814	1.35751
KLK1	-2.03412	-2.81334	-5.90883	6.1656e-09	2.53955e-08	10.0629	2.03412
CDH15	-1.30553	-2.42801	-5.90692	6.23295e-09	2.56675e-08	10.0533	1.30553
TMEM125	1.39184	2.77173	5.92338	5.67507e-09	2.34447e-08	10.0462	1.39184
SLC17A1	2.01743	4.03271	5.93312	5.36812e-09	2.22523e-08	10.0218	2.01743
KHK	1.06507	6.61932	5.98731	3.93403e-09	1.66015e-08	9.97294	1.06507
SPINK13	-1.46223	0.943077	-5.90575	6.2748e-09	2.58344e-08	9.95925	1.46223
PCDHB3	1.14996	1.60944	5.8893	6.88997e-09	2.82415e-08	9.92106	1.14996
NLRP2	-1.12099	0.112709	-5.88597	7.02147e-09	2.8732e-08	9.90838	1.12099
C10orf90	-1.18991	-4.34425	-5.87476	7.48235e-09	3.05279e-08	9.86324	1.18991
UGT2B7	1.00667	7.47052	5.9507	4.85437e-09	2.02392e-08	9.75711	1.00667
GSG1	-1.45404	-2.55377	-5.84398	8.90458e-09	3.59906e-08	9.71473	1.45404
FUT6	1.98621	3.28997	5.86222	8.03304e-09	3.26513e-08	9.70385	1.98621
MYH11	1.04005	7.32561	5.93895	5.1919e-09	2.15863e-08	9.69129	1.04005
BCAS1	-1.26118	-1.06255	-5.83734	9.24451e-09	3.73024e-08	9.67228	1.26118
SDR16C5	-1.0917	-4.67921	-5.83735	9.24431e-09	3.73024e-08	9.65593	1.0917
ART5	-1.32364	-1.0449	-5.83334	9.45528e-09	3.81213e-08	9.6499	1.32364
ATOH8	1.14139	3.68579	5.86835	7.75914e-09	3.15975e-08	9.63826	1.14139
IGSF23	-1.26398	-2.49067	-5.81657	1.0391e-08	4.16605e-08	9.56843	1.26398
LRRC3B	1.22546	-3.1136	5.81998	1.0194e-08	4.0896e-08	9.56569	1.22546
HIST1H2AE	-1.16483	-0.323272	-5.81943	1.02253e-08	4.10044e-08	9.56192	1.16483
TRIM54	-1.59642	0.233617	-5.82455	9.93534e-09	3.9949e-08	9.55944	1.59642
THSD7B	1.14547	1.59044	5.82227	1.00636e-08	4.04313e-08	9.55847	1.14547
GPR87	-1.53541	-4.79175	-5.81255	1.06283e-08	4.25242e-08	9.5252	1.53541
NKX6-1	-1.36156	-5.01346	-5.81249	1.06322e-08	4.25309e-08	9.51981	1.36156
GPIHBP1	1.03802	3.05053	5.83449	9.39432e-09	3.78833e-08	9.51798	1.03802
AGXT2	1.82815	4.96735	5.86325	7.98606e-09	3.2474e-08	9.51164	1.82815
C9orf84	-1.02041	-1.35285	-5.79924	1.1453e-08	4.56638e-08	9.47375	1.02041
ABO	1.49567	4.07001	5.82902	9.68823e-09	3.90038e-08	9.40628	1.49567
ALPK2	1.13898	6.10848	5.88008	7.26002e-09	2.96831e-08	9.40562	1.13898
SIX4	-1.15593	-1.70367	-5.76958	1.35205e-08	5.34902e-08	9.31826	1.15593
AMDHD1	1.10748	1.76072	5.77823	1.28826e-08	5.10392e-08	9.31468	1.10748
SERPINA7	1.28143	-2.89281	5.76572	1.38149e-08	5.45881e-08	9.27937	1.28143
EGR1	1.02682	8.19061	5.86096	8.09035e-09	3.28431e-08	9.27174	1.02682
FCN2	1.31707	-1.87173	5.75868	1.43679e-08	5.6612e-08	9.25349	1.31707
SLC17A2	1.7486	0.988432	5.74943	1.51271e-08	5.9483e-08	9.19857	1.7486
XK	-1.21873	-0.813112	-5.74892	1.51707e-08	5.96184e-08	9.19819	1.21873
CT62	-1.14808	-4.99352	-5.7252	1.73077e-08	6.7647e-08	9.05307	1.14808
HPR	-1.61552	-4.12098	-5.72155	1.7662e-08	6.89764e-08	9.05226	1.61552
LHX9	-1.5581	-4.54207	-5.71972	1.7842e-08	6.96233e-08	9.0358	1.5581
MOG	-1.25844	-5.14621	-5.71559	1.82551e-08	7.11353e-08	9.00047	1.25844
UPB1	1.42751	4.4009	5.76353	1.39844e-08	5.51908e-08	8.99389	1.42751
SLC5A12	2.35232	5.05538	5.7547	1.46899e-08	5.78339e-08	8.95076	2.35232
FRMD1	1.72288	-1.02206	5.70046	1.98484e-08	7.69275e-08	8.94899	1.72288
DMRT3	-1.40989	-4.82261	-5.70055	1.98387e-08	7.69053e-08	8.92953	1.40989
C2orf40	1.27568	1.06741	5.69721	2.02092e-08	7.82164e-08	8.91435	1.27568
SMOC1	-1.43456	-0.193355	-5.69727	2.02021e-08	7.82045e-08	8.9037	1.43456
TMEM72	1.70795	3.49091	5.72046	1.7769e-08	6.93663e-08	8.90242	1.70795
CCDC78	-1.13316	-0.0506631	-5.69643	2.02956e-08	7.8504e-08	8.90043	1.13316
RAB3B	-1.37276	-1.27995	-5.69018	2.10082e-08	8.11311e-08	8.89514	1.37276
INHBE	-1.15958	0.213771	-5.69698	2.02338e-08	7.82962e-08	8.89426	1.15958
ANK1	1.35799	2.74404	5.70214	1.9665e-08	7.6262e-08	8.85785	1.35799
APOA1	-1.2491	-2.89917	-5.67902	2.23421e-08	8.60943e-08	8.84049	1.2491
SYT12	-1.07664	1.60494	-5.70386	1.94789e-08	7.56008e-08	8.83906	1.07664
FAM155B	-1.17933	-0.156956	-5.68144	2.20466e-08	8.50063e-08	8.82445	1.17933
KLK4	-1.83894	-4.33305	-5.67646	2.26595e-08	8.72654e-08	8.81401	1.83894
EVPLL	1.06677	-2.6484	5.66214	2.45168e-08	9.39157e-08	8.73885	1.06677
TNN	1.13914	0.0101267	5.65682	2.5244e-08	9.65683e-08	8.72271	1.13914
MT1E	-1.10692	4.43896	-5.74337	1.56462e-08	6.14496e-08	8.68025	1.10692
SLC22A12	3.10079	3.2102	5.66075	2.47054e-08	9.46011e-08	8.68005	3.10079
SLITRK5	1.81495	1.26855	5.65102	2.60604e-08	9.95148e-08	8.67585	1.81495
PRR36	-1.09217	-0.309543	-5.64815	2.6475e-08	1.00979e-07	8.65718	1.09217
TENM1	1.09346	4.23504	5.69955	1.99489e-08	7.72862e-08	8.64971	1.09346
USH1C	1.20945	6.8778	5.73758	1.61577e-08	6.33944e-08	8.59697	1.20945
MGARP	1.66016	1.2566	5.63369	2.86567e-08	1.08809e-07	8.58311	1.66016
ACTBL2	-1.35911	-4.57754	-5.62531	3.00023e-08	1.13741e-07	8.5393	1.35911
TMIGD1	1.11677	-1.73145	5.61193	3.22753e-08	1.22024e-07	8.48785	1.11677
TACR1	1.12088	-0.0653771	5.60948	3.27103e-08	1.23573e-07	8.47764	1.12088
GPR31	1.06481	-3.66773	5.60526	3.34714e-08	1.26276e-07	8.42552	1.06481
SLC6A19	3.36882	2.43463	5.60287	3.39101e-08	1.27882e-07	8.41638	3.36882
GPRC6A	-1.26864	-5.88218	-5.60259	3.39623e-08	1.28054e-07	8.39231	1.26864
MTRNR2L6	-1.0129	-3.09442	-5.59337	3.57104e-08	1.34228e-07	8.39227	1.0129
SLC22A31	-1.16544	-4.64947	-5.58736	3.68965e-08	1.38312e-07	8.33936	1.16544
MYRIP	1.15282	1.93402	5.59489	3.54161e-08	1.33199e-07	8.33854	1.15282
APOH	-1.61344	-1.42097	-5.58273	3.78362e-08	1.41725e-07	8.33658	1.61344
CHRNA6	1.05277	-1.61108	5.57709	3.90128e-08	1.46076e-07	8.30988	1.05277
XDH	-1.67014	-2.43718	-5.57593	3.92604e-08	1.46947e-07	8.30889	1.67014
MYO3A	1.28148	3.09223	5.6048	3.35552e-08	1.26568e-07	8.3063	1.28148
IL1RL1	1.4465	1.94758	5.58456	3.74633e-08	1.40356e-07	8.29444	1.4465
SYT8	-1.7744	-3.08182	-5.5655	4.1545e-08	1.5505e-07	8.25401	1.7744
CYP19A1	-1.06647	-2.65196	-5.56109	4.25482e-08	1.58672e-07	8.23176	1.06647
FLRT3	1.51183	4.20604	5.61114	3.24146e-08	1.22527e-07	8.23015	1.51183
TRHDE	1.84618	3.46858	5.58893	3.6583e-08	1.3719e-07	8.2211	1.84618
WNT2	-1.44768	-3.22669	-5.55743	4.34009e-08	1.61697e-07	8.20927	1.44768
ACSM2B	1.63628	6.39372	5.6569	2.52326e-08	9.65435e-08	8.2064	1.63628
MIOX	1.88546	5.00934	5.61877	3.10933e-08	1.17716e-07	8.19371	1.88546
PCDHGB7	1.2292	3.44542	5.57407	3.96582e-08	1.48264e-07	8.11658	1.2292
CYP4A11	3.38584	3.74386	5.55566	4.38182e-08	1.63189e-07	8.11252	3.38584
ASIC2	-1.21729	-1.85842	-5.53722	4.84075e-08	1.79796e-07	8.11085	1.21729
DNTT	-1.21055	-5.38064	-5.53106	5.00436e-08	1.85273e-07	8.03447	1.21055
CA4	1.60353	1.97483	5.53115	5.0019e-08	1.85217e-07	8.02217	1.60353
CTXN3	1.8528	-2.50002	5.52418	5.19333e-08	1.9183e-07	8.02087	1.8528
EPN3	-1.33227	-1.78409	-5.51974	5.31882e-08	1.9613e-07	8.02023	1.33227
C6orf222	-1.24153	-4.29064	-5.51662	5.40879e-08	1.99221e-07	7.98287	1.24153
MYT1	1.16062	-1.77757	5.51339	5.50374e-08	2.0245e-07	7.98119	1.16062
G6PC2	1.14865	-3.44879	5.51099	5.57516e-08	2.04922e-07	7.94293	1.14865
NRXN2	1.05586	4.64043	5.57487	3.9487e-08	1.47738e-07	7.93093	1.05586
ALPL	1.1559	5.86189	5.60145	3.41731e-08	1.28799e-07	7.92043	1.1559
OPCML	1.8224	1.29586	5.50386	5.79274e-08	2.12477e-07	7.91527	1.8224
CELF5	-1.44012	-1.42978	-5.49492	6.07731e-08	2.22453e-07	7.8888	1.44012
RGS9	1.10001	2.06847	5.50924	5.62767e-08	2.06656e-07	7.88758	1.10001
C11orf86	-1.62198	-1.77755	-5.49296	6.14155e-08	2.24635e-07	7.88145	1.62198
KRT19	-1.74205	5.48215	-5.59887	3.46574e-08	1.30497e-07	7.85243	1.74205
CDH8	1.11953	0.49734	5.47989	6.58669e-08	2.40104e-07	7.80452	1.11953
EPB41L4B	-1.09034	-0.713212	-5.47332	6.82206e-08	2.48078e-07	7.77013	1.09034
GLYAT	1.66153	5.19578	5.53477	4.90507e-08	1.81978e-07	7.70111	1.66153
PRSS22	-1.43017	-3.59023	-5.45635	7.46869e-08	2.70479e-07	7.68941	1.43017
NTNG1	-1.45824	-2.7319	-5.45287	7.60844e-08	2.75181e-07	7.68283	1.45824
PRAME	-1.78776	1.53437	-5.486	6.37484e-08	2.3273e-07	7.66597	1.78776
ZNF804B	1.32185	-4.67308	5.46046	7.30671e-08	2.64959e-07	7.65266	1.32185
C1orf64	-1.13128	-4.76836	-5.44518	7.92649e-08	2.85939e-07	7.60926	1.13128
FCER1A	1.09676	1.3644	5.442	8.06148e-08	2.90485e-07	7.58412	1.09676
GCGR	-1.67901	-4.05171	-5.4323	8.48817e-08	3.05238e-07	7.56336	1.67901
DEFB1	-1.23294	4.93266	-5.53216	4.97484e-08	1.8425e-07	7.52034	1.23294
ANXA8	-1.30163	-4.7135	-5.42484	8.8308e-08	3.17065e-07	7.51061	1.30163
CDH12	-1.13368	-4.36001	-5.4171	9.20047e-08	3.2939e-07	7.47603	1.13368
LGSN	1.17512	-1.89019	5.41208	9.44851e-08	3.37772e-07	7.46832	1.17512
COCH	-1.07208	-1.13064	-5.41105	9.50008e-08	3.39304e-07	7.46573	1.07208
FOXB1	-1.07441	-4.64392	-5.40841	9.63398e-08	3.43518e-07	7.42611	1.07441
PCDHGA9	1.07231	1.65216	5.40173	9.97997e-08	3.55463e-07	7.36596	1.07231
EEF1A2	-1.46441	0.327657	-5.40184	9.9742e-08	3.55323e-07	7.35667	1.46441
SLC13A2	1.50105	-2.31689	5.37437	1.15294e-07	4.07588e-07	7.27097	1.50105
ZP1	-1.3324	-2.26853	-5.35897	1.25013e-07	4.40663e-07	7.215	1.3324
KCNF1	1.12958	0.37647	5.3551	1.27575e-07	4.49206e-07	7.18173	1.12958
SLC35F3	-1.20489	0.118382	-5.36254	1.22688e-07	4.3275e-07	7.17789	1.20489
IQSEC3	1.52944	2.55141	5.37174	1.16897e-07	4.1303e-07	7.17356	1.52944
ACTN2	-1.04339	-0.0873037	-5.35581	1.27105e-07	4.47713e-07	7.15888	1.04339
CRHBP	1.04193	0.222846	5.33222	1.43818e-07	5.03571e-07	7.07066	1.04193
TINAG	1.6199	4.16429	5.38288	1.10241e-07	3.90861e-07	7.06761	1.6199
UGT1A1	1.12933	-2.16773	5.33096	1.44768e-07	5.06622e-07	7.06176	1.12933
TRIML2	-1.00706	-4.77143	-5.33107	1.44683e-07	5.06509e-07	7.03636	1.00706
SPON1	2.01564	4.82573	5.38541	1.08777e-07	3.85882e-07	7.03331	2.01564
FBXL16	1.06355	5.21496	5.41688	9.2114e-08	3.2972e-07	7.02299	1.06355
VGF	-1.29404	-3.21912	-5.31657	1.56061e-07	5.43599e-07	6.99723	1.29404
PSCA	-1.13609	-3.13849	-5.3135	1.58577e-07	5.51572e-07	6.98162	1.13609
SCG3	-1.09373	-2.38586	-5.31098	1.6068e-07	5.58086e-07	6.97812	1.09373
SLC26A9	1.57662	1.85637	5.32176	1.5189e-07	5.29925e-07	6.97011	1.57662
GATA5	1.15973	-2.12554	5.30705	1.64001e-07	5.68504e-07	6.94375	1.15973
OTX1	-1.15465	-4.06282	-5.29669	1.73081e-07	5.98273e-07	6.88333	1.15465
C19orf33	-1.03155	4.08971	-5.3885	1.07019e-07	3.80132e-07	6.86204	1.03155
FA2H	-1.09302	-0.127725	-5.29237	1.77013e-07	6.1132e-07	6.84467	1.09302
C11orf53	-1.00288	-5.84742	-5.28887	1.80257e-07	6.21418e-07	6.79887	1.00288
AKR1B10	-1.61414	-1.33941	-5.26244	2.06711e-07	7.07149e-07	6.72785	1.61414
CTSG	1.23191	-1.09235	5.24656	2.2438e-07	7.64575e-07	6.65809	1.23191
COL21A1	1.20245	3.18439	5.28367	1.85186e-07	6.37391e-07	6.65341	1.20245
COL22A1	-1.16702	1.23995	-5.26956	1.99239e-07	6.83099e-07	6.64378	1.16702
F11	1.38122	-1.37555	5.24396	2.27399e-07	7.74455e-07	6.64135	1.38122
SLAMF9	-1.08695	-4.6204	-5.24214	2.29544e-07	7.80939e-07	6.6036	1.08695
VIL1	2.1381	3.05615	5.2567	2.12936e-07	7.27495e-07	6.5926	2.1381
MZB1	-1.15365	1.4296	-5.25894	2.10484e-07	7.19497e-07	6.57051	1.15365
RBBP8NL	-1.02588	-5.62014	-5.23663	2.3616e-07	8.02184e-07	6.54894	1.02588
AGMAT	1.14409	4.46542	5.29729	1.72544e-07	5.96522e-07	6.54598	1.14409
APOC3	-1.57493	-3.89552	-5.2195	2.57903e-07	8.73139e-07	6.5137	1.57493
EPHA10	-1.42572	-1.39025	-5.20629	2.75983e-07	9.30785e-07	6.45789	1.42572
SLC2A2	1.93051	3.9796	5.24844	2.22207e-07	7.57571e-07	6.44716	1.93051
EFHC2	1.02252	2.18557	5.21837	2.59399e-07	8.78052e-07	6.41796	1.02252
WFDC5	-1.5762	-4.63285	-5.20215	2.819e-07	9.49423e-07	6.41496	1.5762
PSG5	-1.2618	-5.19217	-5.20539	2.77259e-07	9.34924e-07	6.41241	1.2618
PTGER1	-1.24253	-3.39723	-5.18871	3.01954e-07	1.0117e-06	6.3701	1.24253
AKR1B15	-1.25398	-4.96153	-5.19183	2.97175e-07	9.97408e-07	6.35323	1.25398
NR4A3	1.00873	3.60867	5.22618	2.49203e-07	8.4457e-07	6.30122	1.00873
GABRB1	1.0796	-3.4468	5.16901	3.33871e-07	1.11242e-06	6.24499	1.0796
PLA2G4D	-1.34774	-2.74494	-5.148	3.71521e-07	1.23036e-06	6.1858	1.34774
UGT1A6	1.57603	4.05536	5.20185	2.82327e-07	9.50695e-07	6.1857	1.57603
SOSTDC1	1.53676	-0.134346	5.14194	3.83109e-07	1.26593e-06	6.15415	1.53676
CKMT1A	-1.56424	-3.63458	-5.13282	4.01225e-07	1.32041e-06	6.10054	1.56424
PADI3	-1.63382	-2.77037	-5.11627	4.36262e-07	1.4287e-06	6.0353	1.63382
SPINK2	-1.24365	-3.63763	-5.1177	4.33111e-07	1.41909e-06	6.02475	1.24365
ADAM2	-1.03109	-5.50833	-5.12548	4.16417e-07	1.36762e-06	6.01373	1.03109
SERPINB5	-1.04769	-4.96994	-5.11447	4.40238e-07	1.44075e-06	5.97709	1.04769
SLC5A1	2.34559	4.04587	5.14017	3.86577e-07	1.27631e-06	5.9394	2.34559
SHISA9	1.41783	3.41072	5.13954	3.87802e-07	1.28013e-06	5.93374	1.41783
CLCNKA	-1.26126	-0.529696	-5.09504	4.85539e-07	1.58154e-06	5.90111	1.26126
CKMT1B	-1.56043	-3.59728	-5.08777	5.03604e-07	1.63846e-06	5.8869	1.56043
ACMSD	1.16452	5.27814	5.18705	3.04521e-07	1.0196e-06	5.88301	1.16452
GAS2L2	-1.32875	-3.75616	-5.07914	5.25901e-07	1.70558e-06	5.84001	1.32875
DYDC2	-1.22246	-4.20222	-5.08077	5.21623e-07	1.69284e-06	5.83747	1.22246
SLC22A6	2.68425	1.97525	5.06801	5.56099e-07	1.79573e-06	5.76471	2.68425
TMEM151A	-1.18199	-3.54777	-5.06007	5.78655e-07	1.86268e-06	5.75278	1.18199
FST	-1.02031	0.363726	-5.06665	5.59887e-07	1.80676e-06	5.72927	1.02031
S100G	-1.16757	-5.53355	-5.06375	5.68076e-07	1.83105e-06	5.72146	1.16757
BMP5	1.54177	-1.92985	5.04128	6.3558e-07	2.03816e-06	5.66236	1.54177
UCN2	-1.04365	-4.64318	-5.04078	6.37177e-07	2.04294e-06	5.63596	1.04365
NR2E1	1.57561	-1.80465	5.01418	7.27334e-07	2.31406e-06	5.53677	1.57561
TNFAIP6	1.32875	4.95154	5.09494	4.85761e-07	1.58188e-06	5.50177	1.32875
KRT5	-1.36994	-1.78795	-5.00069	7.77648e-07	2.46566e-06	5.48867	1.36994
KRT16	-1.32276	-3.69803	-5.0039	7.65357e-07	2.42788e-06	5.48683	1.32276
GYLTL1B	1.16194	2.59804	5.03044	6.70846e-07	2.14523e-06	5.48457	1.16194
GLIS1	1.11043	3.30791	5.03714	6.48823e-07	2.07822e-06	5.43695	1.11043
FBN3	-1.38885	-3.2191	-4.9905	8.17852e-07	2.5847e-06	5.43502	1.38885
PSG9	-1.1416	-5.59167	-4.99526	7.98839e-07	2.5279e-06	5.39647	1.1416
TCN1	-1.35454	-3.47792	-4.975	8.82917e-07	2.77678e-06	5.35817	1.35454
PTPN5	1.10602	-1.33718	4.963	9.36674e-07	2.94014e-06	5.3106	1.10602
SLC7A9	1.23684	3.4575	5.00539	7.59751e-07	2.41206e-06	5.27704	1.23684
PCDHA2	1.00295	-1.71544	4.95553	9.71754e-07	3.04288e-06	5.27315	1.00295
DPYS	1.34471	5.12569	5.04269	6.31137e-07	2.02491e-06	5.23016	1.34471
MMP9	-1.05548	3.35506	-5.02578	6.86574e-07	2.19336e-06	5.18293	1.05548
PGLYRP2	-1.26478	-3.05388	-4.92694	1.11798e-06	3.47445e-06	5.14298	1.26478
TRIM29	-1.06488	-0.0175024	-4.93712	1.06364e-06	3.31459e-06	5.14225	1.06488
IVL	-1.04803	-5.38067	-4.93635	1.06766e-06	3.32604e-06	5.12756	1.04803
C1QL1	-1.35361	3.3491	-5.01886	7.1061e-07	2.26419e-06	5.12109	1.35361
WBSCR17	-1.52077	-1.22685	-4.9216	1.14757e-06	3.55901e-06	5.10852	1.52077
MT1A	-1.04436	-0.513808	-4.92271	1.14135e-06	3.54029e-06	5.10055	1.04436
PLA2G4F	-1.68213	-3.32804	-4.91127	1.20695e-06	3.736e-06	5.07062	1.68213
HTR6	1.49678	-0.996494	4.90873	1.22197e-06	3.77888e-06	5.05956	1.49678
THRSP	-1.39898	-2.8404	-4.90579	1.23964e-06	3.82987e-06	5.05115	1.39898
IGDCC4	-1.15673	1.17327	-4.93134	1.09418e-06	3.40592e-06	5.0303	1.15673
GSTA1	1.4972	6.66349	5.02565	6.87022e-07	2.19443e-06	4.99376	1.4972
MMP7	-1.28906	5.16864	-5.02335	6.94942e-07	2.21754e-06	4.96478	1.28906
ASCL1	-1.01122	-5.09951	-4.89867	1.28338e-06	3.9529e-06	4.96037	1.01122
ADARB2	1.00659	-1.21488	4.88476	1.37315e-06	4.21556e-06	4.95362	1.00659
HOXB13	-1.66183	-3.52639	-4.88088	1.39929e-06	4.29037e-06	4.92825	1.66183
STXBP5L	-1.11073	-4.64001	-4.88494	1.37198e-06	4.21262e-06	4.91184	1.11073
LRRC19	1.2965	3.05809	4.91028	1.21278e-06	3.75167e-06	4.88105	1.2965
KLK3	-1.35703	-4.84595	-4.86872	1.48419e-06	4.53852e-06	4.83541	1.35703
ACTL8	-1.02172	-5.57237	-4.87014	1.47407e-06	4.50898e-06	4.81564	1.02172
PKLR	1.7759	3.03115	4.88347	1.3818e-06	4.24077e-06	4.79547	1.7759
KLK15	-1.24923	-5.65969	-4.86203	1.5331e-06	4.67704e-06	4.77927	1.24923
CST5	-1.16648	-5.00638	-4.84656	1.65202e-06	5.017e-06	4.72774	1.16648
MMP12	-1.45588	-2.85417	-4.83152	1.77615e-06	5.37045e-06	4.71436	1.45588
ASB5	-1.2197	-4.1677	-4.83655	1.73364e-06	5.25174e-06	4.70473	1.2197
MAEL	1.0369	-0.21755	4.82736	1.81205e-06	5.47306e-06	4.692	1.0369
RSPO4	-1.05799	-1.87475	-4.81836	1.89211e-06	5.69892e-06	4.65837	1.05799
NKX2-5	-1.08045	-5.07269	-4.82919	1.79617e-06	5.42845e-06	4.64527	1.08045
CD164L2	-1.03099	-4.55937	-4.81417	1.93053e-06	5.80834e-06	4.59058	1.03099
CRABP2	-1.00962	0.822132	-4.82276	1.85253e-06	5.58663e-06	4.56496	1.00962
ESRP1	-1.56658	-1.47611	-4.79868	2.07925e-06	6.22493e-06	4.55502	1.56658
CXCL13	-1.2678	0.996059	-4.82354	1.84564e-06	5.56705e-06	4.53874	1.2678
FGL1	-1.14608	-4.68945	-4.79266	2.13997e-06	6.39883e-06	4.492	1.14608
CYP26A1	-1.01296	-3.3984	-4.75776	2.52703e-06	7.49623e-06	4.36593	1.01296
SLC34A1	1.62749	0.0574701	4.75381	2.57484e-06	7.63224e-06	4.36098	1.62749
TFCP2L1	-1.09467	2.53965	-4.80993	1.97025e-06	5.91775e-06	4.28868	1.09467
FAXC	-1.19572	-1.81557	-4.73526	2.81141e-06	8.28795e-06	4.28563	1.19572
CBLN2	1.07183	-3.09098	4.74424	2.69441e-06	7.96599e-06	4.28265	1.07183
ADH4	-1.1018	-4.59548	-4.72272	2.98307e-06	8.75945e-06	4.18129	1.1018
GSTA2	1.82042	5.21409	4.79741	2.09188e-06	6.25889e-06	4.1138	1.82042
CES3	1.17687	5.26553	4.81588	1.91482e-06	5.76285e-06	4.10703	1.17687
ARHGAP40	-1.41621	-3.4257	-4.68786	3.51477e-06	1.02265e-05	4.06184	1.41621
RBFOX1	-1.00354	-4.34786	-4.67778	3.68479e-06	1.07067e-05	3.98675	1.00354
SERPINA5	-1.12887	1.29502	-4.70032	3.31502e-06	9.6728e-06	3.96211	1.12887
CST2	-1.08619	-3.58666	-4.65977	4.00825e-06	1.15859e-05	3.92944	1.08619
SMIM22	-1.10469	-1.94868	-4.65259	4.1448e-06	1.19558e-05	3.92425	1.10469
CYP11A1	-1.50119	-2.71867	-4.64076	4.37954e-06	1.26048e-05	3.87026	1.50119
CDHR5	1.22315	6.66618	4.75743	2.53097e-06	7.50677e-06	3.72923	1.22315
CLGN	-1.20762	-0.28386	-4.61466	4.94332e-06	1.41291e-05	3.70616	1.20762
MT1G	-1.23511	1.97186	-4.66059	3.99295e-06	1.15503e-05	3.70092	1.23511
CES5A	-1.00589	-5.01929	-4.61337	4.97273e-06	1.42006e-05	3.68616	1.00589
MUC17	-1.31686	-3.95974	-4.60398	5.19337e-06	1.47959e-05	3.6803	1.31686
TGM5	-1.14487	-3.33426	-4.59714	5.35994e-06	1.52525e-05	3.66438	1.14487
C1QL4	1.59087	1.09503	4.60138	5.25614e-06	1.49659e-05	3.66065	1.59087
KRT6A	-1.4611	-4.04536	-4.59241	5.47832e-06	1.55757e-05	3.62975	1.4611
EDN2	1.29701	2.38355	4.60484	5.17296e-06	1.47421e-05	3.5764	1.29701
CXCL14	1.00056	8.31432	4.72317	2.97676e-06	8.74355e-06	3.57336	1.00056
FOXI1	-1.72415	-4.28317	-4.57289	5.99292e-06	1.6952e-05	3.54356	1.72415
PDIA2	-1.03697	-3.55391	-4.55677	6.45271e-06	1.81759e-05	3.48378	1.03697
TMEM132E	1.0268	1.91713	4.57326	5.98273e-06	1.69306e-05	3.46571	1.0268
MYOC	1.02441	0.179332	4.54435	6.83013e-06	1.91723e-05	3.43766	1.02441
MYH8	1.7454	-2.03671	4.54203	6.90284e-06	1.93541e-05	3.41583	1.7454
CCL15-CCL14	1.05165	-0.544676	4.53278	7.20025e-06	2.01298e-05	3.40441	1.05165
PPP1R14D	-1.23924	0.803947	-4.54902	6.68573e-06	1.87949e-05	3.34071	1.23924
ADAM7	-1.18568	-4.20725	-4.51482	7.81367e-06	2.17571e-05	3.28938	1.18568
CYP4F3	-1.13308	0.871827	-4.53036	7.28032e-06	2.03361e-05	3.26064	1.13308
PRODH	1.23443	3.68802	4.56	6.35806e-06	1.79275e-05	3.2289	1.23443
CDK5R2	-1.0798	-4.08234	-4.49928	8.38433e-06	2.32628e-05	3.22538	1.0798
FAM65C	1.02055	3.9398	4.57652	5.89385e-06	1.66912e-05	3.21983	1.02055
DACT2	1.4875	-1.01751	4.47366	9.41341e-06	2.59256e-05	3.14576	1.4875
UNC13C	-1.04565	-2.75	-4.46676	9.71069e-06	2.66876e-05	3.12185	1.04565
PIP	-1.20076	-4.76434	-4.47755	9.24981e-06	2.55003e-05	3.114	1.20076
TTR	-1.4198	-3.62958	-4.46797	9.6578e-06	2.65535e-05	3.10954	1.4198
SLN	-1.49834	-3.00777	-4.46334	9.86133e-06	2.70554e-05	3.10815	1.49834
ORM1	-1.15324	-4.0469	-4.46753	9.67713e-06	2.66029e-05	3.09288	1.15324
TMEM61	-1.30902	-3.54487	-4.46331	9.86263e-06	2.70554e-05	3.09105	1.30902
ANKS4B	1.38607	3.26699	4.51044	7.97052e-06	2.2178e-05	3.07905	1.38607
C1orf95	1.2119	2.16031	4.46443	9.81296e-06	2.69344e-05	2.98652	1.2119
ARSF	1.27863	0.320677	4.43094	1.14039e-05	3.10119e-05	2.9584	1.27863
KRT6B	-1.05972	-5.09155	-4.43531	1.11831e-05	3.0434e-05	2.92282	1.05972
MMP13	-1.31894	-4.26403	-4.39361	1.34679e-05	3.62446e-05	2.78015	1.31894
SLC9A2	-1.26323	-1.85961	-4.37972	1.43234e-05	3.83768e-05	2.76405	1.26323
FDCSP	-1.5071	-4.41897	-4.38367	1.40747e-05	3.77468e-05	2.73739	1.5071
PCDH10	1.49142	3.27279	4.40281	1.29283e-05	3.48889e-05	2.62835	1.49142
FOXI2	1.23568	-2.16237	4.35048	1.62973e-05	4.33308e-05	2.6181	1.23568
AGMO	1.23342	2.83792	4.34637	1.65944e-05	4.40606e-05	2.43271	1.23342
ROS1	-1.05766	-4.69837	-4.31183	1.93082e-05	5.08698e-05	2.42593	1.05766
BARX1	-1.02141	-4.38365	-4.30903	1.95456e-05	5.14255e-05	2.42363	1.02141
CIB4	1.11902	-0.958384	4.29663	2.06325e-05	5.40729e-05	2.42122	1.11902
RNF186	1.36596	3.37848	4.35332	1.60946e-05	4.28096e-05	2.39001	1.36596
UGT1A9	1.92489	4.24255	4.35233	1.6165e-05	4.2991e-05	2.3401	1.92489
ATP6V1B1	-1.04817	0.250349	-4.29625	2.06663e-05	5.41544e-05	2.33261	1.04817
SLC34A3	1.03495	-0.475215	4.26271	2.39062e-05	6.20315e-05	2.28572	1.03495
FGA	-1.76163	1.2318	-4.31544	1.90059e-05	5.011e-05	2.28187	1.76163
AGR2	-1.35693	-3.40105	-4.26173	2.40076e-05	6.228e-05	2.26571	1.35693
KCNS1	-1.48056	-2.12665	-4.24149	2.62009e-05	6.75371e-05	2.20241	1.48056
KRT13	-1.2783	-3.41026	-4.24305	2.60257e-05	6.71211e-05	2.18851	1.2783
TDRD5	-1.03512	-3.27939	-4.24059	2.63028e-05	6.77639e-05	2.17863	1.03512
PSG4	-1.29272	-3.97423	-4.2436	2.59637e-05	6.69701e-05	2.17484	1.29272
ATP2B2	1.13839	3.08567	4.29472	2.08042e-05	5.44872e-05	2.16485	1.13839
CALCA	-1.09371	-4.73393	-4.23652	2.67675e-05	6.89062e-05	2.11984	1.09371
DUSP9	-1.1933	-2.10221	-4.20304	3.09035e-05	7.89259e-05	2.05233	1.1933
PLA2G2A	-1.37426	-3.01967	-4.19818	3.15514e-05	8.0401e-05	2.02366	1.37426
MNX1	-1.06816	-2.29247	-4.19382	3.21442e-05	8.17937e-05	2.01604	1.06816
PITX2	-1.46452	-1.92736	-4.18568	3.32796e-05	8.455e-05	1.97869	1.46452
SLITRK2	-1.14732	0.750452	-4.21644	2.91791e-05	7.47676e-05	1.96661	1.14732
ATP6V1G3	-1.31786	-5.27687	-4.18422	3.34886e-05	8.50365e-05	1.8957	1.31786
RAB25	-1.27667	-1.74832	-4.15329	3.81889e-05	9.61675e-05	1.8502	1.27667
FABP4	1.30274	1.78102	4.17281	3.51539e-05	8.90208e-05	1.82635	1.30274
HRK	-1.06243	-2.68988	-4.14199	4.00578e-05	0.000100535	1.80486	1.06243
HHLA2	1.31211	5.18634	4.27745	2.24273e-05	5.84615e-05	1.79862	1.31211
DPP10	-1.01144	-4.79095	-4.15637	3.76934e-05	9.49936e-05	1.79618	1.01144
IL6	-1.01265	0.935135	-4.16637	3.61283e-05	9.13218e-05	1.75522	1.01265
OVOL2	-1.02306	-4.29202	-4.13521	4.12206e-05	0.000103254	1.72987	1.02306
GRHL2	-1.22525	-2.41736	-4.11055	4.57271e-05	0.000113779	1.68856	1.22525
ASPG	1.69141	2.32027	4.14305	3.98792e-05	0.000100126	1.67941	1.69141
MTRNR2L1	-1.59541	-0.0584825	-4.11097	4.56465e-05	0.000113608	1.58728	1.59541
LRRN4CL	-1.03587	0.038207	-4.0972	4.83587e-05	0.000119867	1.55795	1.03587
KCNK15	-1.0517	-1.65418	-4.07696	5.26238e-05	0.000129628	1.55644	1.0517
TREH	1.04663	0.348833	4.08351	5.12069e-05	0.000126443	1.55462	1.04663
CD5L	1.33	-1.06467	4.06615	5.50474e-05	0.000135221	1.50636	1.33
SLC22A8	1.36404	-1.13295	4.06413	5.55117e-05	0.000136276	1.49565	1.36404
BSND	-1.33239	-4.69723	-4.07667	5.26887e-05	0.000129772	1.49424	1.33239
HHATL	-1.3331	-3.81263	-4.06809	5.46054e-05	0.000134203	1.48981	1.3331
GYG2	-1.07535	-0.970591	-4.06496	5.53196e-05	0.000135856	1.4891	1.07535
SYT14	-1.17305	-4.2906	-4.07114	5.39168e-05	0.000132612	1.48301	1.17305
ALDOB	1.78981	4.38275	4.14967	3.87787e-05	9.75895e-05	1.4533	1.78981
BMPR1B	-1.13489	-0.483364	-4.01486	6.80569e-05	0.000164804	1.2693	1.13489
PLG	1.93712	0.0782774	4.00437	7.10557e-05	0.000171403	1.26922	1.93712
ITIH1	-1.10214	-2.59565	-3.99545	7.37015e-05	0.000177455	1.24374	1.10214
BPIFB1	-1.01205	-4.28074	-4.00916	6.96707e-05	0.000168355	1.24187	1.01205
LSAMP	-1.02636	-1.86578	-3.99201	7.47478e-05	0.000179707	1.23514	1.02636
DMRT2	-1.31864	-3.50757	-3.98772	7.60717e-05	0.000182597	1.19124	1.31864
STK33	-1.0736	0.496655	-4.01148	6.90103e-05	0.000166821	1.18638	1.0736
TRIM15	1.11028	2.87386	4.03791	6.18855e-05	0.000150931	1.17919	1.11028
EPHA7	1.19679	4.7939	4.11309	4.52426e-05	0.000112646	1.17465	1.19679
LRRTM1	-1.00223	-5.36664	-4.0007	7.21327e-05	0.000173872	1.17025	1.00223
CDH4	1.43215	3.51737	4.0465	5.97234e-05	0.000146006	1.1433	1.43215
TFF2	-1.07883	-4.07649	-3.98082	7.82481e-05	0.000187473	1.14324	1.07883
CLRN3	1.15026	4.77856	4.09947	4.79016e-05	0.000118825	1.12402	1.15026
ADCY2	1.11795	0.990639	3.97675	7.95592e-05	0.000190403	1.11468	1.11795
GALNT9	1.20007	2.40609	4.00325	7.13815e-05	0.000172168	1.10217	1.20007
TRIM71	1.15874	-1.05673	3.94204	9.16184e-05	0.000217629	1.03773	1.15874
C10orf99	-1.50476	0.343388	-3.96848	8.22874e-05	0.000196545	1.0131	1.50476
EYA1	-1.00697	-1.29939	-3.90263	0.000107403	0.000252164	0.888937	1.00697
BRS3	-1.00488	-4.71067	-3.91682	0.000101447	0.000239278	0.878392	1.00488
FCAMR	1.15637	2.16579	3.93103	9.57904e-05	0.000226818	0.853317	1.15637
FOXA1	-1.19056	-2.91119	-3.89235	0.000111927	0.000262246	0.850904	1.19056
TPSD1	1.04858	-1.43112	3.87527	0.000119843	0.000279332	0.78636	1.04858
SEMA3E	-1.11689	-3.43669	-3.87625	0.000119373	0.000278452	0.773167	1.11689
GRIA4	1.697	1.51849	3.88358	0.00011593	0.000270874	0.751815	1.697
B4GALNT4	-1.06017	-0.487513	-3.86974	0.000122518	0.000285308	0.726104	1.06017
AOC1	1.24372	6.85311	4.03135	6.35843e-05	0.000154783	0.653829	1.24372
IP6K3	1.04794	1.26296	3.8164	0.000151374	0.00034755	0.499534	1.04794
FTCD	1.51562	3.05603	3.83392	0.000141255	0.000325662	0.409445	1.51562
ZFP57	-1.01575	-2.3153	-3.7413	0.00020303	0.000456337	0.315047	1.01575
REN	1.93302	3.37987	3.80068	0.000161031	0.000368111	0.286519	1.93302
CASR	1.11929	-0.8473	3.70383	0.00023462	0.000521668	0.177183	1.11929
CDH9	1.1661	-3.01962	3.70533	0.000233279	0.000519041	0.124271	1.1661
FREM1	1.01111	0.619229	3.68823	0.000249097	0.000551081	0.0787282	1.01111
ARX	-1.22022	-3.64223	-3.67011	0.00026696	0.000588124	0.0285181	1.22022
MUM1L1	1.13654	-0.0104743	3.66083	0.000276568	0.000607602	0.0157378	1.13654
CLIC6	-1.01685	2.0187	-3.74425	0.000200718	0.000451819	0.00876368	1.01685
LRRC15	-1.00463	-1.05615	-3.65823	0.000279326	0.000613072	0.000855916	1.00463
ST8SIA6	1.15857	0.204592	3.65298	0.000284956	0.00062409	-0.0204206	1.15857
TCEAL2	1.07674	-2.59312	3.65072	0.000287407	0.000628466	-0.0503855	1.07674
KNG1	-1.22093	-2.02577	-3.62066	0.000322037	0.000698376	-0.107944	1.22093
MTTP	-1.04077	-0.973178	-3.61921	0.000323801	0.00070181	-0.138919	1.04077
CLDN8	-1.33495	-4.24291	-3.62347	0.000318639	0.000691624	-0.153211	1.33495
TF	-1.01571	0.929614	-3.64381	0.000295045	0.000644153	-0.197383	1.01571
DAPL1	-1.0345	-3.49175	-3.60343	0.00034362	0.000741458	-0.201727	1.0345
HMGCS2	1.71689	2.87648	3.65474	0.00028305	0.000620194	-0.202992	1.71689
MEI4	1.23265	1.18021	3.59819	0.000350447	0.000755201	-0.261003	1.23265
BMP7	-1.03301	-2.59943	-3.54452	0.000428071	0.000910043	-0.372571	1.03301
ATP6V0D2	-1.17354	-0.688087	-3.55518	0.000411475	0.000877641	-0.379661	1.17354
COMP	-1.06894	0.142528	-3.56979	0.000389713	0.000834832	-0.384177	1.06894
CLCNKB	-1.00194	-0.193497	-3.53325	0.000446296	0.00094517	-0.480651	1.00194
PAH	1.49191	2.21662	3.55088	0.000418102	0.000890798	-0.500909	1.49191
SLC39A5	1.03892	4.83496	3.65986	0.00027759	0.000609676	-0.549868	1.03892
ANXA13	1.22281	3.24492	3.56969	0.000389854	0.000835008	-0.574284	1.22281
TMEM82	1.11539	0.637261	3.48916	0.000524819	0.001097	-0.601655	1.11539
KCNV1	1.0308	-1.07152	3.45005	0.000605099	0.00125254	-0.688414	1.0308
CYP4F2	-1.08346	-2.57823	-3.44839	0.000608755	0.00125971	-0.692213	1.08346
SLC18A3	-1.31371	-3.91895	-3.42932	0.000652181	0.00134299	-0.797179	1.31371
WT1	-1.02493	-0.00561166	-3.41468	0.00068745	0.00141069	-0.886266	1.02493
ALDH8A1	1.01659	4.40705	3.51951	0.000469515	0.000990349	-0.973053	1.01659
HEPACAM2	-1.07453	-3.90221	-3.34636	0.000876812	0.00176333	-1.07055	1.07453
FGF9	-1.02999	-2.87007	-3.28913	0.00107165	0.00212396	-1.21554	1.02999
IGFN1	-1.17423	-1.75623	-3.26495	0.0011655	0.00229754	-1.28007	1.17423
UNC5D	1.12866	-0.358173	3.2244	0.00134007	0.00261304	-1.41003	1.12866
GPR110	-1.03511	-1.36957	-3.19043	0.00150461	0.00290157	-1.51915	1.03511
LHX1	-1.01074	-3.19797	-3.17411	0.00159018	0.00305144	-1.58373	1.01074
SLC22A7	1.04829	-0.228587	3.15725	0.00168321	0.00321504	-1.61952	1.04829
TOX3	1.03923	1.03155	3.08171	0.00216503	0.00405679	-1.91732	1.03923
PCP4	-1.03135	-2.74555	-3.0395	0.00248664	0.00461404	-1.9677	1.03135
CSDC2	1.06502	1.52396	3.06302	0.00230237	0.00429097	-2.01274	1.06502
UGT3A1	1.57796	3.09576	3.08992	0.00210713	0.00395823	-2.06907	1.57796
PRODH2	1.00918	3.40362	3.10604	0.0019975	0.00377124	-2.12921	1.00918
SLC6A20	-1.00296	-0.224052	-2.98891	0.00292948	0.00531744	-2.18464	1.00296
SST	1.39732	-0.0869755	2.95862	0.00322807	0.00580414	-2.20261	1.39732
MCHR1	1.06352	1.51864	2.91144	0.00374905	0.00665284	-2.45189	1.06352
SIM1	1.11859	1.13066	2.5939	0.00975163	0.0160148	-3.25902	1.11859
FGB	-1.23514	2.05488	-2.6668	0.00789146	0.0131918	-3.35473	1.23514
FABP7	1.30507	5.18453	2.75847	0.00600764	0.0102552	-3.41303	1.30507
FGG	-1.16362	0.747651	-2.47135	0.0137734	0.0219482	-3.6537	1.16362

## Sheet: Table S6
Table.S6 Functional annotation of DEGs between M6a cluster 1 and 2 (GO)
GO.ID	Description	p.adjust	geneID	Count
GO:0008509	anion transmembrane transporter activity	7.10327e-11	6519/57468/84879/345274/6578/353189/8671/6505/2570/11001/6508/84561/55879/2565/387700/55065/6571/220963/9390/10786/2562/2569/10050/348932/6561/366/55867/6555/53405/5349/6540/6531/92745/83546/160728/89874/6568/10246/159963/116085/340024/9058/115019/6514/2560/1187/9356/11136/6569/142680/9376/7809/54102/1188/10864/54716	56
GO:0015370	solute:sodium symporter activity	1.9124e-09	345274/8671/6527/6505/6571/125206/10786/9154/10050/348932/6561/6555/6540/6531/160728/10246/159963/340024/9058/6523/6569/142680/54716	23
GO:0046873	metal ion transmembrane transporter activity	6.23476e-09	57468/358/540/345274/3782/7442/10343/8671/219527/5138/6527/6329/3772/6505/55630/80036/54207/2899/84561/6330/3351/3738/6571/9914/125206/3760/10786/3755/3773/9154/10050/610/348932/6561/157855/6555/6540/6531/160728/6262/41/6550/348938/79054/10246/159963/27112/340024/40/9058/3754/6523/6569/6549/142680/3787/491/60598/7018/283375/27012/54716	62
GO:0015081	sodium ion transmembrane transporter activity	4.76186e-08	345274/8671/6527/6329/6505/2899/6330/6571/125206/10786/9154/10050/610/348932/6561/6555/6540/6531/160728/41/6550/10246/159963/340024/40/9058/6523/6569/6549/142680/54716	31
GO:0015294	solute:cation symporter activity	5.56478e-08	57468/345274/8671/6527/6505/84561/6571/125206/10786/9154/10050/348932/6561/6555/6540/6531/160728/10246/159963/340024/9058/6523/6569/142680/54716	25
GO:0015291	secondary active transmembrane transporter activity	6.87147e-08	57468/84879/345274/6578/353189/55244/8671/6527/6505/6508/84561/387700/6571/220963/125206/10786/9154/10050/348932/6561/55867/6555/6540/6531/160728/6550/6568/10246/159963/340024/9058/115019/6523/9356/6569/6549/142680/9376/10864/54716	40
GO:0015077	monovalent inorganic cation transmembrane transporter activity	1.62488e-07	1345/57468/358/345274/3782/8671/219527/6527/6329/245973/3772/6505/54207/2899/84561/6330/3738/6571/9914/125206/3760/10786/3755/3773/9154/10050/610/348932/6561/157855/6555/6540/6531/160728/41/6550/10246/159963/340024/40/9058/3754/6523/6569/6549/525/142680/3787/127124/60598/245972/27012/54716	53
GO:0015293	symporter activity	2.01889e-07	57468/84879/345274/8671/6527/6505/84561/387700/6571/220963/125206/10786/9154/10050/348932/6561/6555/6540/6531/160728/6568/10246/159963/340024/9058/6523/6569/142680/54716	29
GO:0008514	organic anion transmembrane transporter activity	2.5026e-07	6519/84879/345274/6578/353189/8671/6505/11001/387700/55065/220963/9390/10786/10050/348932/6561/366/55867/6555/6540/92745/83546/160728/89874/6568/10246/159963/116085/340024/9058/115019/6514/9356/11136/10864/54716	36
GO:0015103	inorganic anion transmembrane transporter activity	9.57065e-07	57468/8671/6505/2570/6508/84561/55879/2565/6571/10786/2562/2569/6561/55867/53405/5349/6531/6568/115019/2560/1187/9356/6569/142680/9376/7809/54102/1188	28
GO:0022803	passive transmembrane transporter activity	3.2249e-06	79838/358/441027/3782/7442/10343/219527/3359/5138/6329/3772/80036/2707/2570/54207/63895/2899/6330/3351/55879/3738/1258/2565/361/56666/3760/10786/3755/2562/3773/2569/610/366/157855/2702/53405/5349/160728/6262/41/79054/2705/27112/8973/40/3754/115019/2560/1187/3787/60598/7809/2893/54102/1188/27012	56
GO:0022804	active transmembrane transporter activity	6.16388e-06	57468/84879/540/345274/6578/353189/55244/8671/6527/245973/6505/6508/84561/387700/6571/9429/9914/220963/125206/10786/9154/10050/348932/6561/55867/6555/6540/6531/160728/6550/6568/10246/159963/340024/9058/115019/6523/9356/6569/6549/142680/491/127124/9376/245972/10864/54716	47
GO:0015267	channel activity	6.16388e-06	79838/358/441027/3782/7442/10343/219527/3359/5138/6329/3772/80036/2707/2570/54207/63895/2899/6330/3351/55879/3738/1258/2565/361/56666/3760/10786/3755/2562/3773/2569/610/366/157855/2702/53405/5349/6262/41/79054/2705/27112/8973/40/3754/115019/2560/1187/3787/60598/7809/2893/54102/1188/27012	55
GO:0005342	organic acid transmembrane transporter activity	7.09567e-06	6519/84879/345274/6578/6505/11001/387700/220963/9390/10786/10050/348932/6561/366/6555/6540/92745/160728/89874/6568/10246/159963/340024/9058/115019/11136/54716	27
GO:0046943	carboxylic acid transmembrane transporter activity	7.09567e-06	6519/84879/345274/6578/6505/11001/387700/220963/9390/10786/10050/348932/6561/366/6555/6540/92745/160728/89874/6568/10246/159963/340024/9058/115019/11136/54716	27
GO:0001653	peptide receptor activity	2.08188e-05	4883/1910/553/10203/2862/5746/2840/171389/1235/187/2587/1233/3000/623/4829/9002/6751/185/1524/2859/84109/2740/6869/2642/680/2847	26
GO:0030414	peptidase inhibitor activity	2.08188e-05	51232/2/9232/6590/5918/7078/140686/5266/51176/720/6690/721/280664/10406/1294/89766/7980/128488/153218/6906/7429/149708/6691/5268/1473/5104/1470/3697/3827	29
GO:0008528	G protein-coupled peptide receptor activity	3.10036e-05	4883/1910/553/10203/2862/5746/2840/171389/1235/187/2587/1233/623/4829/9002/6751/185/1524/2859/84109/2740/6869/2642/680/2847	25
GO:0022838	substrate-specific channel activity	4.2442e-05	79838/358/3782/7442/10343/219527/3359/5138/6329/3772/80036/2570/54207/63895/2899/6330/3351/55879/3738/1258/2565/361/3760/10786/3755/2562/3773/2569/610/366/157855/53405/5349/6262/41/79054/27112/8973/40/3754/115019/2560/1187/3787/60598/7809/2893/54102/1188/27012	50
GO:0045499	chemorepellent activity	4.8842e-05	1946/10512/56920/7869/3084/223117/335/23767/2045/9723	10
GO:0004866	endopeptidase inhibitor activity	7.97233e-05	51232/2/9232/6590/5918/7078/140686/5266/51176/720/6690/721/10406/1294/7980/128488/153218/6906/7429/149708/6691/5268/1473/5104/1470/3697/3827	27
GO:0022836	gated channel activity	8.14172e-05	79838/358/441027/3782/7442/219527/3359/6329/3772/80036/2570/54207/63895/2899/6330/3351/55879/3738/1258/2565/3760/10786/3755/2562/3773/2569/610/157855/53405/6262/41/27112/8973/40/3754/2560/1187/3787/2893/54102/1188/27012	42
GO:0005216	ion channel activity	8.20627e-05	79838/358/3782/7442/10343/219527/3359/5138/6329/3772/80036/2570/54207/63895/2899/6330/3351/55879/3738/1258/2565/3760/10786/3755/2562/3773/2569/610/157855/53405/5349/6262/41/79054/27112/8973/40/3754/115019/2560/1187/3787/60598/7809/2893/54102/1188/27012	48
GO:0004252	serine-type endopeptidase activity	0.000131398	1803/344805/10747/3817/5646/26085/5655/5648/3240/164656/2147/28983/1215/3816/3250/9622/64063/1511/2160/4318/4316/354/55554/5340/23430	25
GO:0042562	hormone binding	0.000134869	4883/1012/1910/10203/2862/367/5746/2690/6820/43/1131/2587/2740/8973/2642/1393/90226/7276/2847	19
GO:0061135	endopeptidase regulator activity	0.00013833	51232/2/9232/6590/5918/7078/140686/5266/51176/720/6690/721/10406/1294/7980/128488/153218/6906/7429/149708/6691/5268/1473/5104/1470/3697/3827	27
GO:0017171	serine hydrolase activity	0.000200937	1803/344805/10747/3817/43/5646/26085/5655/5648/3240/164656/2147/28983/1215/3816/3250/9622/64063/1511/2160/4318/4316/354/55554/57628/5340/23430	27
GO:0061134	peptidase regulator activity	0.000200937	51232/2/9232/6590/5918/7078/140686/29108/5266/51176/720/6690/721/280664/10406/1294/89766/7980/128488/153218/6906/7429/149708/6691/5268/1473/5104/1470/3697/3827	30
GO:0004857	enzyme inhibitor activity	0.0002556	26472/51232/2/9232/6590/5918/7078/8651/9467/2810/120892/140686/3958/5266/5502/51176/720/6690/721/116729/280664/10406/1294/89766/7980/2646/128488/153218/6906/335/54658/7429/345/149708/6691/5268/1473/5104/1470/54866/6588/3697/3827	43
GO:0015108	chloride transmembrane transporter activity	0.000329984	57468/6505/2570/84561/55879/2565/6571/2562/2569/53405/5349/6531/115019/2560/1187/7809/54102/1188	18
GO:0008236	serine-type peptidase activity	0.000347343	1803/344805/10747/3817/5646/26085/5655/5648/3240/164656/2147/28983/1215/3816/3250/9622/64063/1511/2160/4318/4316/354/55554/57628/5340/23430	26
GO:0022839	ion gated channel activity	0.000395877	358/3782/7442/219527/3359/6329/3772/80036/2570/54207/2899/6330/3351/55879/3738/1258/2565/3760/10786/3755/2562/3773/2569/610/157855/53405/6262/41/27112/8973/40/3754/2560/1187/3787/2893/54102/1188/27012	39
GO:0005201	extracellular matrix structural constituent	0.000417603	3339/7450/7057/79812/80144/83872/84570/27286/22795/10117/1310/91522/1294/7980/3914/10418/81578/169044/84467/140453/2243/1311/2244/2266	24
GO:0004867	serine-type endopeptidase inhibitor activity	0.000474989	51232/2/6590/140686/5266/6690/10406/1294/7980/128488/153218/6906/149708/6691/5268/5104/3697	17
GO:0016709	oxidoreductase activity	0.00112953	1594/4843/1595/2327/284541/2326/1579/1592/4051/8529	10
GO:0048018	receptor ligand activity	0.00126158	80310/6376/9365/6288/4137/3958/7422/6289/4681/1946/6291/392255/10512/57817/1906/338872/5697/9048/56920/7869/7484/6370/4192/3084/3589/1081/2147/627/223117/54097/83729/335/23767/7472/7425/653/90226/10563/1907/9547/7276/796/3569/2045/387695/9723/655/2254/6750	49
GO:0008028	monocarboxylic acid transmembrane transporter activity	0.00206515	84879/345274/6578/11001/387700/220963/9390/6555/6540/160728/159963	11
GO:0004175	endopeptidase activity	0.00208259	9718/57695/7092/1803/29108/7345/344805/203102/10747/3817/5646/7093/26085/5655/140766/59272/5648/3240/388743/164656/440854/2147/9313/28983/1215/3816/3250/9622/64063/27283/1511/2160/2515/4318/4316/354/55554/4321/8756/5304/4322/5340/23430/5972	44
GO:0015276	ligand-gated ion channel activity	0.00214407	358/7442/3359/3772/2570/2899/55879/1258/2565/3760/2562/3773/2569/610/6262/41/8973/40/2560/2893	20
GO:0022834	ligand-gated channel activity	0.00214407	358/7442/3359/3772/2570/2899/55879/1258/2565/3760/2562/3773/2569/610/6262/41/8973/40/2560/2893	20
GO:0005326	neurotransmitter transporter activity	0.00225596	358/6505/55879/6571/348932/6540/6531/92745/340024/6572/54716	11
GO:0005343	organic acid:sodium symporter activity	0.00238094	345274/6505/6561/6555/6540/160728/159963/9058	8
GO:0019838	growth factor binding	0.00528626	51232/3791/2321/7048/2/9365/7057/3977/7010/11082/948/27286/3484/2690/83888/7850/4915/10563/658	19
GO:0005254	chloride channel activity	0.00536124	2570/55879/2565/2562/2569/53405/5349/115019/2560/1187/7809/54102/1188	13
GO:0001871	pattern binding	0.00671546	5168/5169/497190/348174/283971/2220/27283	7
GO:0030247	polysaccharide binding	0.00671546	5168/5169/497190/348174/283971/2220/27283	7
GO:0004497	monooxygenase activity	0.00774837	1594/4843/1595/2327/284541/1573/2326/1588/1579/1592/1583/4051/392636/5053/8529	15
GO:0005253	anion channel activity	0.00774837	2570/55879/2565/10786/2562/2569/53405/5349/115019/2560/1187/7809/54102/1188	14
GO:0019199	transmembrane receptor protein kinase activity	0.00774837	51232/3791/2321/7048/7010/2043/5157/4915/284656/25928/6098/658/2045	13
GO:0005328	neurotransmitter:sodium symporter activity	0.00774837	6505/6571/348932/6540/6531/340024/54716	7
GO:0001972	retinoic acid binding	0.00774837	1381/54658/1382/1592/5104/54600	6
GO:0004890	GABA-A receptor activity	0.00774837	2570/55879/2565/2562/2569/2560	6
GO:0005452	inorganic anion exchanger activity	0.00826576	8671/6508/55867/9356/9376	5
GO:0008201	heparin binding	0.00937724	7057/6288/7422/84570/6586/200879/4192/2147/10178/350/1511/2160/4316/343637/10563/5104/26/3827/655/1311/2254	21
GO:0005200	structural constituent of cytoskeleton	0.00939215	6711/8470/8419/5357/288/6712/3866/1496/286/3880/54566/3852/3868/3853/3854	15
GO:0005501	retinoid binding	0.00939215	733/1381/54658/1382/1592/127/5104/54600	8
GO:0005261	cation channel activity	0.00939215	358/3782/7442/10343/219527/3359/5138/6329/3772/80036/54207/63895/2899/6330/3351/3738/1258/3760/3755/3773/610/157855/6262/41/79054/27112/8973/40/3754/3787/60598/2893/27012	33
GO:0015079	potassium ion transmembrane transporter activity	0.00998633	57468/358/3782/219527/3772/54207/2899/84561/3738/3760/3755/3773/610/157855/6550/3754/6549/3787/60598/27012	20
GO:0005544	calcium-dependent phospholipid binding	0.0100004	8291/27132/143425/84258/91683/90019/653145/283748/255189/312	10
GO:0019840	isoprenoid binding	0.0108416	733/1381/54658/1382/1592/127/5104/54600	8
GO:0019955	cytokine binding	0.0126923	7048/2/7057/3977/3676/948/4681/53833/2690/53832/1235/1233/1524/7850/9173/25928/1311	17
GO:0008307	structural constituent of muscle	0.0133154	8470/29895/10529/127294/4634/4629/3880/88/4626	9
GO:0005506	iron ion binding	0.0133732	8424/1594/1595/284541/1573/112399/3934/7498/1588/55586/1579/79152/1592/1583/4051/392636/7018/5053/8529	19
GO:0016917	GABA receptor activity	0.0149596	2570/55879/2565/2562/2569/2560	6
GO:0008519	ammonium transmembrane transporter activity	0.0157071	358/51458/57127/6571/6531/153328/6572	7
GO:0005539	glycosaminoglycan binding	0.0167617	7048/7057/6288/7422/84570/6586/200879/50512/4192/2147/10178/350/1511/2160/7130/114770/4316/343637/10563/5104/26/3827/655/1311/2254	25
GO:0015347	sodium-independent organic anion transmembrane transporter activity	0.0192459	6578/353189/55867/9356/10864	5
GO:0017046	peptide hormone binding	0.019446	4883/1910/10203/5746/2690/2587/2740/2642/1393	9
GO:0005267	potassium channel activity	0.0195922	358/3782/219527/3772/54207/2899/3738/3760/3755/3773/610/157855/3754/3787/60598/27012	16
GO:0015238	drug transmembrane transporter activity	0.0244891	358/6505/387700/55065/9429/9390/6561/6531/92745/83546/160728/6572/54716	13
GO:0019842	vitamin binding	0.024883	9365/55034/8029/733/3067/2571/112399/83546/1381/1644/173/64902/795/6947/1382/127/10841	17
GO:1901681	sulfur compound binding	0.024883	947/9536/7057/6288/7422/84570/6586/200879/4192/2147/6262/33/10178/350/1511/2160/10468/4316/343637/10563/5104/26/3827/655/1311/2254	26
GO:0015020	glucuronosyltransferase activity	0.0253063	79799/10720/7364/54658/54578/54600/133688	7
GO:0099094	ligand-gated cation channel activity	0.0273863	358/7442/3359/3772/2899/1258/3760/3773/610/6262/41/8973/40/2893	14
GO:0004714	transmembrane receptor protein tyrosine kinase activity	0.0273863	51232/3791/2321/7010/2043/5157/4915/284656/6098/2045	10
GO:0015355	secondary active monocarboxylate transmembrane transporter activity	0.0275058	345274/6555/6540/160728	4
GO:0070700	BMP receptor binding	0.0275058	1003/29108/653/655	4
GO:0030594	neurotransmitter receptor activity	0.0276609	3359/2570/2899/3274/3351/2565/1131/2562/2569/3363/3355/8973/2560/3362/2893	15
GO:0001664	G protein-coupled receptor binding	0.0277947	6376/1901/84133/1910/6288/7345/1906/5697/7484/10874/185/51308/6370/434/7275/7472/1672/5731/90226/343637/10563/1907/9547/4653/796/7032/387695/54102	28
GO:0038191	neuropilin binding	0.0287639	10512/56920/7869/223117/9723	5
GO:0042277	peptide binding	0.0295306	3339/4883/9536/2028/25907/1910/10203/2043/11015/84570/948/26232/5746/2690/43/2587/623/913/6751/3929/2740/1215/335/29953/2642/1393/11136/2893/2847	29
GO:0004896	cytokine receptor activity	0.0307049	4352/3977/54756/53833/2690/2840/53832/1235/1233/1524/2859/7850/9173	13
GO:1901618	organic hydroxy compound transmembrane transporter activity	0.0307501	358/345274/6571/366/6555/6531/160728/159963	8
GO:0005230	extracellular ligand-gated ion channel activity	0.0328335	7442/3359/2570/2899/55879/2565/2562/2569/8973/2560/2893	11
GO:0015296	anion:cation symporter activity	0.0350476	57468/84561/6571/6561/6531	5
GO:0050839	cell adhesion molecule binding	0.0409965	6711/3791/7450/7402/5787/6376/55971/7057/23348/1012/1003/2810/3676/5794/9052/83872/11187/11082/54869/7412/288/6712/29119/1496/3084/1013/63923/10178/9379/1006/22854/1010/88/2515/23650/53841/2243/1002/846/1007/1311/2244/2266	43
GO:0005518	collagen binding	0.0422241	7450/7057/22795/43/1690/4318/4321/4322/131578/1311	10
GO:0050840	extracellular matrix binding	0.0439397	7057/59277/3958/7422/161198/169611/43/64093/131578	9
GO:0001608	G protein-coupled nucleotide receptor activity	0.0460438	286530/5030/64805/53836	4
GO:0008553	proton-exporting ATPase activity	0.0460438	245973/9914/127124/245972	4
GO:0045028	G protein-coupled purinergic nucleotide receptor activity	0.0460438	286530/5030/64805/53836	4
GO:0045177	apical part of cell	2.24549e-15	5420/57477/947/79633/9365/2028/8470/358/89958/7010/8029/5794/4036/1803/5314/92840/5174/8642/948/10913/7412/5030/6505/55630/150696/146894/8516/8972/6712/51458/57817/5874/9390/55966/10786/10050/348932/55867/6555/53405/5169/160728/6550/6568/338328/159963/116085/10083/340024/1579/762/54566/115019/6514/6523/795/11136/6569/53841/140453/525/142680/5972/846/7018/245972/8529/54716	68
GO:0016324	apical plasma membrane	8.54793e-14	5420/57477/947/9365/2028/8470/358/89958/7010/8029/5794/4036/1803/5314/5174/948/5030/6505/55630/150696/146894/8972/6712/51458/5874/9390/55966/10786/10050/348932/55867/6555/53405/5169/160728/6550/6568/338328/159963/116085/340024/1579/762/115019/6514/6523/795/11136/6569/53841/140453/525/142680/846/7018/245972/8529/54716	58
GO:0062023	collagen-containing extracellular matrix	9.00155e-11	3339/7450/2/6590/7057/7078/79812/1012/59277/3958/80144/83872/84570/161198/1946/27286/22795/341640/50937/43/1359/7869/1310/91522/8785/1294/4192/337/83546/2147/3914/1215/64093/83729/335/350/7472/653145/1690/22917/27283/10418/1511/81578/345/4318/5104/140453/4653/5004/2243/5340/3697/158326/131578/3827/655/1311/2254/2244/2266	61
GO:0031526	brush border membrane	2.12831e-08	6519/358/8029/4036/5174/948/10786/59272/348932/6550/116085/340024/762/6523/11136/6569/53841/142680	18
GO:0005903	brush border	4.53838e-08	6519/2028/358/8029/4036/5174/948/5357/10786/59272/348932/6550/116085/10083/340024/762/7429/6514/6523/11136/6569/53841/257629/142680	24
GO:0016323	basolateral plasma membrane	5.03234e-08	57477/947/358/7010/540/353189/9053/8671/5030/150696/146894/288/51458/64805/57127/361/1131/55966/3773/143162/8825/1496/366/338328/115701/286/9356/795/525/9376/7809/846/4547/9073/7018/283375/10864	37
GO:0031253	cell projection membrane	4.85189e-07	6711/4830/5420/7402/2121/8844/6519/358/152273/8029/5794/4036/1803/5174/4137/7442/948/54869/192668/150696/660/11170/8516/1258/2565/64805/10786/3000/59272/348932/388336/6550/6092/83543/286/116085/340024/762/6523/729993/11136/255189/6569/53841/142680/57111/2847	47
GO:0098862	cluster of actin-based cell projections	2.44033e-06	6519/2028/358/8029/4036/5174/948/5357/51473/10786/59272/348932/5816/6550/116085/10083/340024/53904/762/7429/6514/6523/11136/6569/53841/257629/142680	27
GO:0009897	external side of plasma membrane	3.22616e-06	5175/7048/136853/947/7057/1901/2028/1012/1003/3977/154796/8029/4036/5314/7442/948/161198/153579/1946/7412/2690/2206/64446/64805/361/1235/3760/1233/913/55867/1524/5169/89766/83546/2147/79054/338328/4340/9173/7472/762/5104/140453/2243/11148/5340/7018/2244/2266	49
GO:0005911	cell-cell junction	1.05683e-05	5175/5420/57477/85302/55971/83461/144100/1012/1003/154796/89958/7010/595/1803/51294/83872/11187/7422/79827/49861/9075/2707/51208/6330/288/29119/27134/9071/23037/57817/56666/55966/5582/143162/8825/1496/2702/10256/2705/1013/23767/1006/54566/1010/6514/6523/23650/79977/1002/26/1007/9073/2173	53
GO:0097060	synaptic membrane	1.97479e-05	7402/2043/1948/401190/7442/6812/3359/5138/27253/5030/27286/64506/2570/2899/8516/3351/288/55879/3738/2565/1131/3760/5582/2562/2569/8825/1496/26059/388336/81832/6531/9699/148/57528/286/8973/23767/8787/1006/22854/440073/88/2560/729993/440279/491/2045/347730/2893/1007	50
GO:0098793	presynapse	3.2029e-05	2043/25837/1948/120892/9143/401190/6812/3359/5138/27253/5030/6582/8224/2571/2899/3351/6712/3738/1258/6571/5874/1131/3760/10874/5582/8825/1496/26059/143425/10590/6531/9699/148/1644/627/57528/4915/5865/91683/63923/8973/90019/23767/9379/1006/22854/1393/10882/440279/525/491/846/1007/6572	54
GO:0045211	postsynaptic membrane	0.000656621	7402/2043/1948/401190/7442/3359/27253/64506/2570/2899/288/55879/3738/2565/1131/2562/2569/8825/1496/388336/81832/6531/148/57528/286/8973/23767/8787/440073/88/2560/729993/491/2045/347730/2893/1007	37
GO:0042734	presynaptic membrane	0.000790127	2043/1948/401190/6812/3359/5138/27253/5030/2899/3351/3738/1131/3760/1496/26059/6531/9699/148/57528/8973/22854/440279/1007	23
GO:0043679	axon terminus	0.000790127	2043/120892/2571/2899/3351/3738/1258/6571/1131/10874/5582/4915/63923/23767/1006/1393/440279/846/6572	19
GO:0098982	GABA-ergic synapse	0.000790127	1012/27253/1946/2570/2562/2569/26059/3084/148/440073/2560/491/84631/347730	14
GO:0098889	intrinsic component of presynaptic membrane	0.00098146	2043/1948/401190/3359/27253/5030/3351/3738/1131/3760/6531/148/8973/22854/1007	15
GO:0034364	high-density lipoprotein particle	0.00139516	6288/6289/6291/337/3250/335/350/345	8
GO:0005604	basement membrane	0.00139516	3339/7078/79812/59277/80144/83872/1946/22795/341640/43/1294/3914/64093/27283/158326/2254	16
GO:0044306	neuron projection terminus	0.00153214	2043/120892/7345/2571/2899/3351/3738/1258/6571/1131/10874/5582/4915/63923/23767/1006/1393/440279/846/6572	20
GO:0031091	platelet alpha granule	0.00276305	5175/7450/2/7057/7422/6812/948/88/5104/5004/2243/5340/3827/2244/2266	15
GO:0099056	integral component of presynaptic membrane	0.0031469	2043/1948/3359/27253/5030/3351/3738/1131/3760/6531/148/8973/1007	13
GO:0072562	blood microparticle	0.0031469	2/733/720/721/3240/337/2147/173/2220/3250/335/5004/2243/922/5340/3697/3827/7018/2244/2266	20
GO:0005902	microvillus	0.0031469	5420/7010/120892/5794/5174/7412/150696/6555/10083/7429/53841/257629/525/3169	14
GO:0005913	cell-cell adherens junction	0.00414701	55971/83461/144100/1012/1003/83872/11187/7422/29119/55966/1496/1013/1006/1010/23650/1002/1007	17
GO:0099240	intrinsic component of synaptic membrane	0.00470227	2043/1948/401190/3359/27253/5030/3351/3738/1131/3760/388336/81832/6531/148/8973/23767/22854/729993/2045/347730/1007	21
GO:0033267	axon part	0.00501716	6711/2647/7402/2043/120892/3676/4137/7345/5881/2571/2899/3351/288/3738/1258/6571/5874/1131/10874/5582/56104/26059/8120/55638/6092/4915/286/63923/84709/23767/1006/1393/4653/8941/440279/347730/846/6572	38
GO:0043296	apical junction complex	0.00528329	57477/85302/144100/1003/154796/89958/595/79827/49861/9075/51208/288/27134/9071/143162/8825/54566/26/9073	19
GO:0046658	anchored component of plasma membrane	0.00533507	5314/401190/1946/57127/83639/83546/338328/762/64063/22854/11181	11
GO:0034707	chloride channel complex	0.00533507	2570/55879/2565/2562/2569/53405/2560/1187/54102/1188	10
GO:0098936	intrinsic component of postsynaptic membrane	0.00556046	2043/1948/401190/3359/27253/3738/1131/388336/81832/6531/148/8973/23767/729993/2045/347730/1007	17
GO:1902711	GABA-A receptor complex	0.00607508	2570/55879/2565/2562/2569/2560	6
GO:0031225	anchored component of membrane	0.00607508	1012/25837/5314/401190/1946/116372/43/57127/5874/83639/83546/338328/5865/762/249/4978/64063/22854/8000/11181/4045	21
GO:0098691	dopaminergic synapse	0.00643966	6571/6531/148/5865/8973	5
GO:1902710	GABA receptor complex	0.00746678	2570/55879/2565/2562/2569/2560	6
GO:0034702	ion channel complex	0.00746678	219527/3359/6329/2570/2899/6330/55879/3738/1258/2565/3760/3755/2562/3773/2569/610/53405/388336/845/6262/8973/3754/2560/729993/1187/3787/57628/2893/54102/1188/27012	31
GO:0099055	integral component of postsynaptic membrane	0.00845312	2043/1948/3359/27253/3738/1131/388336/81832/6531/148/8973/23767/729993/2045/347730/1007	16
GO:0099699	integral component of synaptic membrane	0.00845312	2043/1948/3359/27253/5030/3351/3738/1131/3760/388336/81832/6531/148/8973/23767/729993/2045/347730/1007	19
GO:0034358	plasma lipoprotein particle	0.00917838	6288/6289/6291/337/3250/335/350/345	8
GO:1990777	lipoprotein particle	0.00917838	6288/6289/6291/337/3250/335/350/345	8
GO:0016342	catenin complex	0.00955359	1012/1003/1013/1006/1010/1002/1007	7
GO:0005788	endoplasmic reticulum lumen	0.00992935	80310/7057/84570/3484/11001/720/1906/2326/10117/1310/91522/1294/337/845/2147/335/10418/7425/29106/81578/169044/51237/23491/64714/416/2243/3569/3827/4547/7018/2266	31
GO:0031093	platelet alpha granule lumen	0.0111361	7450/2/7057/7422/88/5004/2243/5340/3827/2244/2266	11
GO:0032994	protein-lipid complex	0.0120716	6288/6289/6291/337/3250/335/350/345	8
GO:0005923	bicellular tight junction	0.0121318	1003/154796/89958/595/79827/49861/9075/51208/288/27134/9071/143162/8825/54566/26/9073	16
GO:0098857	membrane microdomain	0.0130682	5175/3791/5420/7048/8291/1901/1012/1910/7010/83483/120892/1803/5174/4137/948/1946/150696/3738/64805/161003/59272/23624/83639/7851/6531/148/79054/1013/9356/6569/108	31
GO:0098978	glutamatergic synapse	0.0167546	6711/2043/1948/120892/401190/6812/3359/27253/5030/8224/2899/6712/3738/1131/2569/26059/388336/3084/81832/148/139065/345651/23767/8787/1006/22854/88/729993/147381/491/84631/2045/347730	33
GO:0043195	terminal bouton	0.0169404	120892/2899/1258/6571/10874/4915/63923/440279/6572	9
GO:0070160	tight junction	0.0170522	1003/154796/89958/595/79827/49861/9075/51208/288/27134/9071/143162/8825/54566/26/9073	16
GO:1902495	transmembrane transporter complex	0.0178951	219527/3359/6329/2570/2899/6330/55879/3738/1258/2565/3760/3755/2562/3773/2569/610/53405/388336/845/6262/8973/3754/2560/729993/1187/3787/57628/2893/54102/1188/27012	31
GO:0009925	basal plasma membrane	0.020831	57477/947/358/7010/288/64805/7018	7
GO:0098589	membrane region	0.020831	5175/3791/5420/7048/8291/1901/1012/1910/7010/83483/120892/1803/5174/4137/948/1946/150696/3738/64805/161003/59272/23624/83639/7851/6531/148/79054/1013/9356/6569/108	31
GO:0045121	membrane raft	0.0212882	5175/3791/5420/7048/1901/1012/1910/7010/83483/120892/1803/5174/4137/948/1946/150696/3738/64805/161003/59272/23624/83639/7851/6531/148/79054/1013/9356/6569/108	30
GO:1990351	transporter complex	0.0240643	219527/3359/6329/2570/2899/6330/55879/3738/1258/2565/3760/3755/2562/3773/2569/610/53405/388336/845/6262/8973/3754/2560/729993/1187/3787/57628/2893/54102/1188/27012	31
GO:0044448	cell cortex part	0.0240643	6711/7402/57477/89958/126353/5357/6712/4843/57817/51473/1496/26059/130271/5816/9699/25924/3880/88/81569/440279	20
GO:0031594	neuromuscular junction	0.0244108	7402/2043/9143/288/43/23024/3084/1013/9515/440279/2045	11
GO:0031045	dense core granule	0.0259419	143425/25924/90019/1393/9515	5
GO:0031362	anchored component of external side of plasma membrane	0.0259419	5314/1946/83546/338328/762	5
GO:0005938	cell cortex	0.0264966	6711/7402/57477/89958/4739/83872/388/9590/8419/126353/2571/5357/6712/4843/57817/51473/1496/26059/130271/53405/5816/9699/10256/25924/3880/88/81569/440279/2244	29
GO:0032589	neuron projection membrane	0.0294841	6711/4137/7442/8516/2565/388336/6092/286/729993	9
GO:0030864	cortical actin cytoskeleton	0.0294841	6711/7402/57477/126353/5357/6712/51473/130271/5816/25924/3880/88	12
GO:0150034	distal axon	0.0316187	7402/2043/120892/3676/4137/5881/2571/2899/3351/3738/1258/6571/1131/10874/5582/56104/26059/4915/63923/23767/1006/1393/8941/440279/347730/846/6572	27
GO:0032591	dendritic spine membrane	0.033735	7442/8516/388336/729993	4
GO:0042627	chylomicron	0.033735	337/335/350/345	4
GO:0030863	cortical cytoskeleton	0.033735	6711/7402/57477/126353/5357/6712/4843/51473/130271/5816/9699/25924/3880/88	14
GO:0044449	contractile fiber part	0.0372194	6711/5175/8470/23676/7137/7138/29895/288/10529/9457/127294/845/6262/148/4634/4629/57159/286/3880/88/4626/91156	22
GO:0016529	sarcoplasmic reticulum	0.0382533	7057/126306/288/845/497190/6262/124093/286/7498/6588	10
GO:0060076	excitatory synapse	0.0401712	27286/6712/3760/1496/388336/81832/440279/347730	8
GO:0031256	leading edge membrane	0.0402913	6711/4830/8844/152273/1803/4137/7442/54869/660/11170/8516/2565/388336/6092/83543/286/729993/255189	18
GO:0030673	axolemma	0.0416698	6711/4137/6092/286	4
GO:0045178	basal part of cell	0.043501	57477/947/358/7010/288/1906/64805/7018	8
GO:0098839	postsynaptic density membrane	0.0478448	1948/401190/1131/388336/81832/8787/88/729993/491/2045	10
GO:0031528	microvillus membrane	0.0494107	5420/5794/5174/150696/53841	5
GO:0099738	cell cortex region	0.0494107	89958/57817/1496/26059/9699/81569/440279	7
GO:0098742	cell-cell adhesion via plasma-membrane adhesion molecules	9.00442e-10	5175/7048/79633/6376/1012/5098/1003/56134/8642/51294/83872/27253/128434/56102/49861/1946/7412/56098/389118/9075/51208/56111/56142/9071/56103/56104/56135/56101/56136/6092/1013/56132/335/10178/23767/56099/1006/22854/1010/56107/140628/56146/53841/57575/84631/1002/1007/9073/137970	49
GO:0015711	organic anion transport	4.64296e-08	23250/6519/7057/358/84879/345274/6578/4036/353189/283238/7442/6812/948/8671/123/6505/11001/6508/4843/1906/387700/55065/220963/9390/10786/59272/10050/348932/2538/6561/366/55867/6555/391013/6540/92745/337/83546/160728/4915/89874/6568/10246/7504/159963/335/116085/340024/1579/762/9058/115019/345/6514/9356/11136/255189/7069/5320/2167/846/4547/8529/10864/54716	65
GO:0007156	homophilic cell adhesion via plasma membrane adhesion molecules	2.36786e-07	5175/79633/1012/5098/1003/56134/8642/51294/83872/27253/128434/56102/56098/389118/56111/56142/56103/56104/56135/56101/56136/6092/1013/56132/56099/1006/1010/56107/56146/53841/57575/1002/1007	33
GO:0043062	extracellular structure organization	2.31682e-06	3339/5175/3791/2113/7450/2/947/7057/59277/7092/3676/1803/84570/948/7412/22795/169611/8516/3817/7093/1310/91522/140766/185/8785/1294/164656/337/9313/3914/1215/4629/338328/335/9622/1511/169044/345/5268/7101/4318/4316/4321/7276/4322/2243/5320/3569/5340/4547/655/1311/7490/2244/2266	55
GO:0015849	organic acid transport	2.31682e-06	6519/7057/84879/345274/6578/4036/7442/6812/948/123/6505/11001/4843/1906/387700/220963/9390/10786/59272/10050/348932/6561/366/6555/391013/6540/92745/160728/4915/89874/6568/10246/7504/159963/340024/1579/9058/115019/9356/11136/255189/7069/5320/2167/846/8529/54716	47
GO:0046942	carboxylic acid transport	2.31682e-06	6519/7057/84879/345274/6578/4036/7442/6812/948/123/6505/11001/4843/1906/387700/220963/9390/10786/59272/10050/348932/6561/366/6555/391013/6540/92745/160728/4915/89874/6568/10246/7504/159963/340024/1579/9058/115019/9356/11136/255189/7069/5320/2167/846/8529/54716	47
GO:0003073	regulation of systemic arterial blood pressure	3.29974e-06	143872/2028/553/7442/367/7137/3817/1906/1359/59272/185/2702/148/1215/3816/1579/40/1511/354/1907/5972/8529	22
GO:0072503	cellular divalent inorganic cation homeostasis	3.97355e-06	2969/6376/1901/1910/553/1003/111/2843/540/6288/5314/7442/286530/948/7137/126306/5030/55630/4501/5294/3351/4502/1906/1258/2840/9914/1235/187/10874/2587/1233/623/9002/185/1524/10590/2859/845/2147/84239/6262/148/4494/79054/2740/7504/27112/4493/6869/5731/4489/10563/4495/1907/491/796/846/3827/283375/2847	60
GO:0015698	inorganic anion transport	6.52123e-06	57468/1051/8671/5030/6505/2570/6508/84561/55879/2565/10786/2562/2569/6561/55867/53405/5349/6568/115019/2560/1187/9356/6569/6098/142680/9376/7809/846/54102/1188	30
GO:0008217	regulation of blood pressure	8.95513e-06	4883/947/143872/2028/1910/553/7442/367/7137/4843/3817/1906/1359/10874/623/59272/185/2702/148/2740/1215/3816/1579/40/2642/1511/354/1907/680/5972/8529	31
GO:0042310	vasoconstriction	8.95513e-06	143872/1910/553/3274/3351/1906/1131/59272/185/3363/2702/148/40/1907/2243/846/1311/2244/2266	19
GO:0046415	urate metabolic process	3.5264e-05	9429/220963/10786/2538/55867/2646/6568/116085	8
GO:0097756	negative regulation of blood vessel diameter	4.00122e-05	143872/1910/553/3274/3351/1906/1131/59272/185/3363/2702/148/40/1907/2243/846/1311/2244/2266	19
GO:0055074	calcium ion homeostasis	4.00122e-05	2969/6376/9365/1901/1910/553/1003/111/2843/540/6288/5314/7442/286530/948/7137/126306/5030/5294/1594/3351/1906/1258/2840/9914/1235/187/10874/2587/1233/623/9002/185/1524/10590/2859/845/2147/84239/6262/148/79054/2740/7504/27112/6869/5731/10563/1907/525/491/796/846/3827/2847	55
GO:0001505	regulation of neurotransmitter levels	0.000118922	947/120892/9143/29958/7442/6812/948/635/5030/6505/6582/8224/3067/2571/4129/55349/3351/4843/1906/43/6571/5582/8825/26059/143425/1524/6531/9699/41/148/1644/64902/51733/5865/91683/8973/90019/9379/10249/1807/9515/440279/5053/6572	44
GO:0019229	regulation of vasoconstriction	0.000118922	143872/553/3274/1906/1131/59272/185/2702/148/40/1907/2243/846/2244/2266	15
GO:0007200	phospholipase C-activating G protein-coupled receptor signaling pathway	0.000123343	4883/1901/1910/2843/286530/5030/1906/2840/64805/4829/9002/185/1524/2859/2147/148/6869/88/796/846	20
GO:0030198	extracellular matrix organization	0.000123343	3339/5175/3791/2113/7450/2/7057/59277/7092/3676/1803/84570/7412/22795/169611/8516/3817/7093/1310/91522/140766/8785/1294/164656/9313/3914/1215/4629/9622/1511/169044/5268/7101/4318/4316/4321/7276/4322/2243/3569/5340/1311/7490/2244/2266	45
GO:0098656	anion transmembrane transport	0.00013378	6519/7057/57468/4036/8671/6505/2570/6508/84561/55879/2565/387700/2562/2569/348932/6561/366/53405/5349/92745/160728/6550/6568/159963/340024/115019/2560/1187/9356/11136/7069/6569/6549/7809/846/54102/1188/54716	38
GO:0042445	hormone metabolic process	0.00013378	9718/2028/2690/1594/43/3284/1359/59272/10202/1081/83539/1381/10720/1215/7364/195814/1958/335/1588/54658/57016/1511/441282/653/1382/1592/127/1583/7276/54600/3169/5972/64577	33
GO:0006874	cellular calcium ion homeostasis	0.00014244	2969/6376/1901/1910/553/1003/111/2843/540/6288/5314/7442/286530/948/7137/126306/5030/5294/3351/1906/1258/2840/9914/1235/187/10874/2587/1233/623/9002/185/1524/10590/2859/845/2147/84239/6262/148/79054/2740/7504/27112/6869/5731/10563/1907/491/796/846/3827/2847	52
GO:0006836	neurotransmitter transport	0.000169569	358/120892/9143/6812/5030/6505/6582/8224/2571/4129/3351/55879/1906/6571/5582/8825/348932/26059/143425/6540/6531/92745/9699/41/148/1644/5865/91683/340024/8973/90019/9379/9515/440279/6572/54716	36
GO:0006953	acute-phase response	0.000214711	1910/1051/6288/7442/6289/6291/57817/3240/3929/2147/54658/5004/3569	13
GO:0010466	negative regulation of peptidase activity	0.000230576	51232/2/9232/6590/7057/5918/7078/358/2810/140686/5266/7422/51176/720/6690/721/280664/10406/1294/89766/7980/128488/153218/6906/653145/7429/149708/6691/5268/4318/1473/5104/1470/3697/3827	35
GO:0051480	regulation of cytosolic calcium ion concentration	0.000240148	2969/6376/1901/1910/553/111/2843/6288/7442/286530/948/126306/5030/5294/3351/1906/1258/2840/1235/187/10874/2587/1233/623/9002/185/1524/10590/2859/845/2147/6262/148/2740/27112/6869/5731/10563/1907/491/796/3827/2847	43
GO:0022617	extracellular matrix disassembly	0.000255089	2113/2/7092/1803/3817/7093/164656/9313/1215/9622/1511/4318/4316/4321/4322/3569/5340	17
GO:1903524	positive regulation of blood circulation	0.000316809	553/6505/3274/1906/1131/10874/59272/2702/6262/148/1482/1907/2243/846/2244/2266	16
GO:0023061	signal release	0.000316809	111/120892/1803/6812/11069/1946/5030/6582/8224/2571/3351/4843/1906/6571/10874/5582/2587/8825/387597/185/26059/143425/3589/6927/9699/41/148/55638/2740/54097/338442/4825/91683/25924/8973/90019/1588/57818/9379/1393/7425/6514/9515/440279/2243/3569/5972/846/6572/2244/2266	51
GO:0032102	negative regulation of response to external stimulus	0.000372777	2113/947/6376/7057/1003/7010/10203/2043/6288/29108/4681/53833/10512/1906/2840/171389/26228/56920/7869/55966/64838/1496/4192/5169/6531/164656/2147/7850/223117/6092/335/350/1588/2160/7130/10563/2243/5340/9723/3827/2244/2173/2266	43
GO:0001655	urogenital system development	0.000400722	5175/5420/80310/947/79633/2028/7010/2043/1948/120892/5314/8642/80144/7422/367/7020/5087/2018/8516/7484/185/6092/51804/1958/1588/27023/5268/4318/10481/1592/6569/168002/2045/2138/3169/5972/655/7490/3975/6492	40
GO:0098661	inorganic anion transmembrane transport	0.000402699	57468/6505/2570/84561/55879/2565/2562/2569/6561/53405/5349/6568/115019/2560/1187/6569/7809/846/54102/1188	20
GO:0021700	developmental maturation	0.00042499	2034/79633/6376/1901/1910/1003/59277/120892/8642/7422/6812/8419/22899/991/5047/4488/5881/25893/6886/6690/1235/1524/55638/4825/1672/10882/429/10481/29842/4653/8941/440279/163589/3169/5972/2266	36
GO:0015718	monocarboxylic acid transport	0.000427699	7057/84879/345274/6578/948/123/11001/4843/1906/387700/220963/9390/366/6555/391013/6540/160728/159963/1579/255189/7069/5320/2167/846/8529	25
GO:0010951	negative regulation of endopeptidase activity	0.000427699	51232/2/9232/6590/7057/5918/7078/358/2810/140686/5266/7422/51176/720/6690/721/10406/1294/7980/128488/153218/6906/653145/7429/149708/6691/5268/4318/1473/5104/1470/3697/3827	33
GO:0050808	synapse organization	0.000460693	7402/6376/5098/3706/2043/1948/120892/4137/22899/991/92737/27253/1946/56098/27286/288/6712/43/23024/2562/1496/26059/1524/388336/3084/55638/627/139065/6092/4915/56132/51804/26050/23767/40/9379/1006/22854/10882/147381/440279/84631/2045/347730/9723/1007	46
GO:0048732	gland development	0.000469953	6881/4830/2113/7048/1051/595/59277/540/7422/367/4855/10913/4488/5087/51176/9480/3274/10512/57817/3219/9914/5307/4192/3084/6531/6927/26257/5105/51804/335/7498/1588/7472/27023/54658/79152/25928/5268/429/10481/1482/2267/29842/5104/5308/3169/655/7490	48
GO:0006814	sodium ion transport	0.000469953	7402/345274/57520/8671/6527/6329/6330/288/125206/10786/10050/610/6561/6555/5349/81832/160728/41/6550/6568/10246/159963/40/9058/6523/1482/6569/6549/525/142680	30
GO:0031638	zymogen activation	0.000571388	7057/27141/29108/3817/5646/2678/3816/350/2160/354/2243/2244/2266	13
GO:0010038	response to metal ion	0.000616819	9536/7057/358/595/120892/540/4137/7020/7412/27132/4501/4129/288/4502/57817/1906/2354/366/143425/6531/845/6262/4494/84258/3795/91683/4493/90019/1393/4318/4489/429/5313/6569/4495/2243/2167/26/846/7018/2244/2266	42
GO:0050919	negative chemotaxis	0.00063426	1946/6586/10512/56920/7869/3084/223117/6092/335/23767/2045/9723	12
GO:1902476	chloride transmembrane transport	0.000644945	57468/6505/2570/84561/55879/2565/2562/2569/53405/5349/115019/2560/1187/7809/846/54102/1188	17
GO:1900047	negative regulation of hemostasis	0.000646883	947/7057/1906/164656/2147/350/2160/2243/5340/3827/1311/2244/2266	13
GO:0034765	regulation of ion transmembrane transport	0.000733108	7402/8291/6376/7057/5174/57520/219527/3359/126306/6329/3772/54207/5294/6330/288/3738/57817/187/3760/3755/3773/623/9002/610/157855/2702/53405/5349/388336/81832/2859/845/2147/6262/40/8787/3754/88/1393/729993/1187/4318/6569/6588/3787/57628/60598/2893/54102/1188/27012	51
GO:0007204	positive regulation of cytosolic calcium ion concentration	0.000733108	6376/1901/1910/553/111/2843/6288/7442/286530/948/126306/5030/5294/1906/2840/1235/187/10874/2587/1233/623/9002/185/1524/2859/845/2147/6262/148/2740/27112/6869/5731/10563/1907/796/3827/2847	38
GO:0015893	drug transport	0.000760313	358/8029/4036/5174/55244/6505/6582/3351/1906/387700/55065/6571/9390/10786/2587/6561/143425/6531/92745/83546/160728/84258/5865/91683/8973/90019/148641/6947/54716	29
GO:0001990	regulation of systemic arterial blood pressure by hormone	0.000769308	2028/553/1906/1359/59272/185/2702/1215/1511/1907/5972	11
GO:0007586	digestion	0.000769308	4883/358/7442/948/5357/3274/8972/57817/5646/1131/10874/388743/337/335/7429/6514/5731/6523/90226/7032/170302/6750	22
GO:0110110	positive regulation of animal organ morphogenesis	0.000769308	7048/947/7422/367/7020/10512/1906/10117/4192/6092/51804/7472/140628/655/7490/3975	16
GO:0072378	blood coagulation	0.000893082	7450/2/2147/350/2160/2243/3827/2244/2266	9
GO:0050920	regulation of chemotaxis	0.000900166	3791/80310/8291/7057/1901/1012/1948/7422/4681/10512/1906/64805/9048/26228/56920/7869/1235/1233/4192/3929/223117/6092/1588/10563/1907/9547/3569/9723/846	29
GO:0003018	vascular process in circulatory system	0.000925011	143872/1910/553/1003/7010/7422/9590/5138/3274/3351/1906/1131/59272/185/3363/2702/148/40/1907/2243/846/3827/1311/2244/2266	25
GO:0003044	regulation of systemic arterial blood pressure mediated by a chemical signal	0.000970937	2028/553/1906/1359/59272/185/2702/148/1215/1511/1907/5972	12
GO:0001763	morphogenesis of a branching structure	0.000970937	7048/79633/59277/120892/8642/7422/367/4855/4488/5087/51176/10512/1906/7484/4192/51804/7472/10481/79977/2045/2138/3169/9723/846/655/7490/3975	27
GO:0045861	negative regulation of proteolysis	0.000970937	51232/2/9232/6590/28996/7057/5918/7078/358/2810/2043/120892/140686/5266/7422/51176/720/6690/721/280664/5582/10406/1294/89766/7980/2147/7850/128488/153218/6906/653145/7429/149708/6691/5268/4318/1473/5104/1470/3697/3827	41
GO:0007409	axonogenesis	0.00109558	6711/2043/59277/1948/3676/4137/7345/7422/84570/6812/25987/65059/128434/1946/6586/288/6712/10512/9048/56920/7869/1496/26257/627/139065/223117/6092/4915/4825/7504/56956/63923/26050/23767/22854/27023/284656/8013/7101/1382/84631/658/2045/1002/9723/170302/655/137970/3975	49
GO:0042730	fibrinolysis	0.00109558	7057/164656/2147/350/2160/2243/5340/2244/2266	9
GO:0009410	response to xenobiotic stimulus	0.00113612	358/3359/5138/57412/2690/3351/1906/2327/6571/1573/2326/5582/2678/2354/6799/6531/845/6262/41/5105/10720/1958/26050/348158/8787/10249/1393/54658/54578/2938/1592/2939/23491/54600/26	35
GO:0031589	cell-substrate adhesion	0.0011442	3339/5175/3791/7450/7402/340485/947/6376/7057/79812/1012/7010/59277/4739/3676/7422/948/1946/7412/22795/5881/11170/9480/8516/55966/6370/4192/3914/335/63923/88/4321/4653/2243/10551/5340/9723/158326/2244/2266	40
GO:0048871	multicellular organismal homeostasis	0.00127812	2034/4883/947/1901/358/1910/1051/2810/9079/8029/111/2628/7442/7422/948/50486/5881/53833/5334/51208/5746/57817/43/1258/53832/361/10874/5166/387597/7275/3934/79054/33/1958/10083/1579/79152/8013/3868/1907/5304/6588/525/796/2167/3569/7032/108/7018/8529	50
GO:0007160	cell-matrix adhesion	0.00151177	5175/3791/7402/340485/947/6376/7057/1012/7010/3676/7422/948/1946/7412/22795/11170/9480/8516/55966/6370/63923/88/4321/4653/2243/9723/158326/2244/2266	29
GO:0071466	cellular response to xenobiotic stimulus	0.00152834	358/5138/57412/2690/2327/1573/2326/2678/6799/845/6262/5105/10720/1958/348158/10249/1393/54658/54578/2938/1592/2939/23491/54600/26	25
GO:0002002	regulation of angiotensin levels in blood	0.00152834	2028/1359/59272/1215/1511/5972	6
GO:0002003	angiotensin maturation	0.00152834	2028/1359/59272/1215/1511/5972	6
GO:0044331	cell-cell adhesion mediated by cadherin	0.00152834	144100/1012/1003/7422/1013/1006/1010/5340/1002/3169/1007	11
GO:0002576	platelet degranulation	0.0017398	5175/7450/2/7057/7078/7422/6812/948/5874/335/350/88/29106/5004/2243/5340/3827/7018/2244/2266	20
GO:0061138	morphogenesis of a branching epithelium	0.0017398	7048/79633/59277/8642/7422/367/4855/4488/5087/51176/10512/1906/7484/4192/51804/7472/10481/79977/2138/3169/9723/846/655/7490/3975	25
GO:0006821	chloride transport	0.0017867	57468/5030/6505/2570/84561/55879/2565/2562/2569/53405/5349/115019/2560/1187/7809/846/54102/1188	18
GO:0030195	negative regulation of blood coagulation	0.00179106	947/7057/1906/164656/2147/350/2160/2243/5340/3827/2244/2266	12
GO:0001822	kidney development	0.00200803	5175/5420/80310/947/79633/2028/7010/2043/1948/120892/5314/8642/80144/7422/7020/5087/8516/7484/185/6092/51804/1958/4318/1592/6569/168002/2045/2138/5972/655/7490/3975/6492	33
GO:0002685	regulation of leukocyte migration	0.00210207	80310/8291/7057/83483/3676/29108/148823/3958/7422/4681/1906/64805/26228/1235/623/6370/1524/4192/3929/1588/653/10563/1907/9547/3569/387695	26
GO:0060326	cell chemotaxis	0.00214196	3791/2321/80310/8291/6376/7057/1901/1910/6288/3958/7422/6289/4681/7412/51176/5294/6291/1906/3219/26228/1235/1233/185/6370/1524/4192/3164/3929/1588/10563/1907/9547/796/3569/387695	35
GO:0051482	positive regulation of cytosolic calcium ion concentration involved in phospholipase C-activating G protein-coupled signaling pathway	0.00214196	1901/2843/286530/1906/2840/9002/185/2859/796	9
GO:0072001	renal system development	0.00231022	5175/5420/80310/947/79633/2028/7010/2043/1948/120892/5314/8642/80144/7422/7020/5087/2018/8516/7484/185/6092/51804/1958/4318/1592/6569/168002/2045/2138/5972/655/7490/3975/6492	34
GO:0051180	vitamin transport	0.00249309	8029/4036/55065/9390/83546/173/335/148641/6514/6947	10
GO:0045907	positive regulation of vasoconstriction	0.00267604	553/3274/1131/2702/148/2243/846/2244/2266	9
GO:0007416	synapse assembly	0.00267604	1948/92737/27253/1946/27286/6712/43/2562/3084/627/139065/6092/4915/56132/51804/26050/23767/40/9379/147381/84631/2045/347730/1007	24
GO:0048469	cell maturation	0.00267604	2034/6376/1910/59277/120892/7422/8419/5047/5881/25893/6886/6690/1235/4825/1672/10882/429/10481/29842/4653/163589/3169/5972/2266	24
GO:0035150	regulation of tube size	0.00267821	143872/1910/553/3274/3351/1906/1131/7484/59272/185/3363/2702/148/40/1907/2243/846/3827/1311/2244/2266	21
GO:0001991	regulation of systemic arterial blood pressure by circulatory renin-angiotensin	0.00273939	2028/1359/59272/2702/1215/1511/5972	7
GO:0030856	regulation of epithelial cell differentiation	0.00285462	79633/81575/1051/1003/2810/595/7422/4855/4488/1594/6820/55966/7484/84913/4825/7498/4318/429/54845/58495/79977/3975	22
GO:0051346	negative regulation of hydrolase activity	0.00285462	26472/51232/2/9232/6590/7057/5918/7078/358/154796/2810/120892/140686/3958/5266/7422/7137/5502/51176/720/6690/721/116729/280664/10406/114783/121256/1294/89766/7980/128488/153218/6906/335/653145/7429/345/149708/6691/5268/4318/1473/5104/1470/54866/3697/3827	47
GO:0016339	calcium-dependent cell-cell adhesion via plasma membrane cell adhesion molecules	0.00285462	1012/5098/1003/8642/51294/1013/56132/1006/1010/1002/1007	11
GO:0032103	positive regulation of response to external stimulus	0.00285462	3791/2113/80310/8291/6376/7057/1901/1012/1051/7098/120892/7422/5138/5294/1594/1906/64805/9048/26228/1235/1233/185/4192/3929/2147/350/9173/10563/1907/9547/5320/2167/3569/5340/89870/846	36
GO:0001523	retinoid metabolic process	0.00307785	3339/4036/337/1381/195814/338328/335/54658/57016/345/441282/1382/1592/127/7276/54600/64577	17
GO:0050819	negative regulation of coagulation	0.00310001	947/7057/1906/164656/2147/350/2160/2243/5340/3827/2244/2266	12
GO:0003081	regulation of systemic arterial blood pressure by renin-angiotensin	0.00314239	2028/1359/59272/185/2702/1215/1511/5972	8
GO:0010810	regulation of cell-substrate adhesion	0.00317576	3791/7402/340485/6376/7057/79812/1012/7010/4739/7422/948/1946/5881/11170/9480/55966/6370/4192/335/4321/4653/2243/10551/5340/9723/2244/2266	27
GO:0014074	response to purine-containing compound	0.00395319	4830/358/7010/7442/5138/5030/5294/64805/610/2354/366/6531/845/6262/5105/1791/1393/7425/5313/5972/7490	21
GO:0015908	fatty acid transport	0.00426624	7057/84879/6578/948/123/11001/4843/1906/391013/160728/1579/255189/7069/5320/2167/8529	16
GO:0048754	branching morphogenesis of an epithelial tube	0.00426624	7048/79633/8642/7422/367/4855/4488/5087/51176/1906/7484/4192/51804/7472/2138/3169/9723/846/655/7490/3975	21
GO:0003206	cardiac chamber morphogenesis	0.00453276	7048/7010/2535/4036/7137/6586/4488/10512/2702/3084/6262/6092/4634/7472/653/1482/58495/79977/655	19
GO:0034754	cellular hormone metabolic process	0.00453276	3284/10202/1381/10720/7364/195814/1958/1588/54658/57016/441282/653/1382/1592/127/1583/7276/54600/64577	19
GO:0015696	ammonium transport	0.00453276	358/5174/4129/3351/51458/1906/57127/6571/143425/6531/153328/84258/5865/91683/8973/90019/6572	17
GO:0010273	detoxification of copper ion	0.00482993	4501/4502/4494/4493/4489/4495	6
GO:1990169	stress response to copper ion	0.00482993	4501/4502/4494/4493/4489/4495	6
GO:0019932	second-messenger-mediated signaling	0.00488273	3791/8844/7057/358/1012/1910/10203/111/120892/4137/7422/948/11069/7137/5138/126306/7412/10900/4843/4502/1906/64805/6690/10231/1235/187/2587/1233/185/1524/3084/845/9699/6262/148/2740/222545/2642/1672/5731/90226/1907/796/108	44
GO:1901605	alpha-amino acid metabolic process	0.00495311	9945/2628/29968/635/5831/3067/2571/4143/4843/92292/443/112399/2678/54511/89874/64902/144193/10249/79814/548596/1159/130013/5625/10841/5053/64577/58510	27
GO:0060562	epithelial tube morphogenesis	0.00501357	5420/7048/79633/2043/1948/2535/4036/8642/388/7422/367/4855/4488/5087/51176/1906/7484/4192/6262/51804/7472/25928/653/1482/58495/79977/2045/131405/2138/3169/9723/846/655/7490/3975	35
GO:0003014	renal system process	0.00501357	4883/947/358/1910/111/7442/1906/361/185/2702/6927/148/1579/9356/525/108/5972/8529	18
GO:0006721	terpenoid metabolic process	0.00501357	3339/4036/337/1381/195814/338328/335/54658/57016/345/441282/1382/1592/127/7276/54600/3158/64577	18
GO:0042133	neurotransmitter metabolic process	0.00503285	947/29958/7442/948/635/6582/3067/2571/4129/55349/4843/1906/43/1524/6531/1644/64902/51733/10249/1807/5053	21
GO:1903522	regulation of blood circulation	0.00503285	2034/143872/553/7442/7137/6505/5294/6330/3274/29119/1906/1573/1131/3760/10874/59272/185/2702/5349/845/6262/148/2740/4634/40/1482/1907/2243/491/60598/846/2244/2266	33
GO:0016101	diterpenoid metabolic process	0.00515855	3339/4036/337/1381/195814/338328/335/54658/57016/345/441282/1382/1592/127/7276/54600/64577	17
GO:1900046	regulation of hemostasis	0.00515855	947/7057/948/1906/164656/2147/350/2160/2243/5340/3827/1311/2244/2266	14
GO:0022600	digestive system process	0.00515855	4883/358/7442/948/5357/3274/57817/1131/10874/337/335/7429/6514/5731/6523/7032	16
GO:0010811	positive regulation of cell-substrate adhesion	0.00515855	3791/7402/6376/79812/1012/7010/4739/7422/948/5881/6370/4192/335/4653/2243/10551/2244/2266	18
GO:0006882	cellular zinc ion homeostasis	0.00515855	540/55630/4501/4502/4494/4493/4489/4495/283375	9
GO:1903035	negative regulation of response to wounding	0.00515855	947/7057/2043/1906/55966/4192/164656/2147/350/2160/2243/5340/3827/2244/2266	15
GO:0035296	regulation of tube diameter	0.00515855	143872/1910/553/3274/3351/1906/1131/59272/185/3363/2702/148/40/1907/2243/846/3827/1311/2244/2266	20
GO:0050880	regulation of blood vessel size	0.00515855	143872/1910/553/3274/3351/1906/1131/59272/185/3363/2702/148/40/1907/2243/846/3827/1311/2244/2266	20
GO:0097746	regulation of blood vessel diameter	0.00515855	143872/1910/553/3274/3351/1906/1131/59272/185/3363/2702/148/40/1907/2243/846/3827/1311/2244/2266	20
GO:1905517	macrophage migration	0.00551052	6376/7057/1910/6288/3958/64805/26228/1524/4192/1588/1907	11
GO:0071280	cellular response to copper ion	0.00566999	358/4501/4502/4494/4493/4489/4495/26	8
GO:0046683	response to organophosphorus	0.0061466	4830/358/7010/7442/5138/5030/5294/64805/610/2354/366/6531/5105/1791/1393/7425/5313/5972/7490	19
GO:0001667	ameboidal-type cell migration	0.00628514	7145/5175/3791/2113/7048/7057/79812/1012/1910/154796/7010/6273/1948/3676/5168/1803/388/7422/9590/161198/27286/10512/1906/5646/64805/56920/7869/1235/51378/3164/223117/84913/335/350/54566/7429/7101/3868/4318/10563/5308/57111/58495/9723/655	45
GO:0050921	positive regulation of chemotaxis	0.00663902	3791/80310/8291/7057/1901/1012/7422/1906/64805/9048/1235/1233/4192/3929/10563/1907/9547/3569/846	19
GO:0007269	neurotransmitter secretion	0.00663902	120892/6812/5030/6582/8224/2571/3351/6571/5582/8825/26059/143425/9699/41/148/91683/8973/90019/9379/9515/440279/6572	22
GO:1901342	regulation of vasculature development	0.00663902	3339/3791/2113/2321/7048/2969/80310/947/6376/28996/7057/79812/358/1003/154796/7010/23554/7098/1948/5168/26051/388/7422/27286/187/8091/185/1524/51378/4192/1215/1958/350/7498/7101/354/10563/3569/9723/655/7490/2254	42
GO:0099643	signal release from synapse	0.00711518	120892/6812/5030/6582/8224/2571/3351/6571/5582/8825/26059/143425/9699/41/148/91683/8973/90019/9379/9515/440279/6572	22
GO:0006805	xenobiotic metabolic process	0.00711518	57412/2690/2327/1573/2326/2678/6799/10720/348158/10249/54658/54578/2938/1592/2939/23491/54600/26	18
GO:1904018	positive regulation of vasculature development	0.00716114	3791/2113/2321/7048/80310/947/6376/28996/7057/358/1003/7010/7098/1948/26051/388/7422/27286/187/8091/185/1524/51378/4192/1215/1958/7101	27
GO:0048246	macrophage chemotaxis	0.00716114	6376/7057/1910/6288/3958/26228/4192/1588/1907	9
GO:0055069	zinc ion homeostasis	0.00716114	540/55630/4501/4502/4494/4493/4489/4495/283375	9
GO:0052547	regulation of peptidase activity	0.00731068	51232/2/9232/340485/6590/7057/5918/7078/358/2810/2043/27141/140686/29108/4137/5266/7422/51176/720/6690/721/280664/112399/10406/1294/89766/7980/128488/153218/55655/6906/7498/653145/7429/149708/6691/5268/4318/1473/5104/1470/3697/2045/3827	44
GO:0052548	regulation of endopeptidase activity	0.00731068	51232/2/9232/340485/6590/7057/5918/7078/358/2810/2043/27141/140686/29108/4137/5266/7422/51176/720/6690/721/112399/10406/1294/7980/128488/153218/55655/6906/7498/653145/7429/149708/6691/5268/4318/1473/5104/1470/3697/2045/3827	42
GO:0050886	endocrine process	0.00749615	2028/553/1906/1359/2587/59272/185/2702/1215/338442/1393/1511/1907/5972	14
GO:0061687	detoxification of inorganic compound	0.00805993	4501/4502/4494/4493/4489/4495	6
GO:0097501	stress response to metal ion	0.00805993	4501/4502/4494/4493/4489/4495	6
GO:0009914	hormone transport	0.00842554	111/1803/11069/1946/4843/1906/10874/2587/387597/185/143425/3589/6927/9699/55638/2740/54097/338442/4825/6906/25924/1588/57818/1393/7425/6514/9515/7276/2243/3569/5972/846/2244/2266	34
GO:0002687	positive regulation of leukocyte migration	0.00889567	80310/8291/7057/83483/3676/29108/3958/7422/1906/64805/1235/623/4192/3929/10563/1907/9547/3569	18
GO:0014706	striated muscle tissue development	0.00921273	7048/1901/8470/1948/4036/3131/7422/7137/92737/29895/51176/10512/50937/57817/1906/10529/7093/1310/2702/5307/127294/3084/6262/148/4634/4629/115701/51804/1958/7504/7472/88/140628/653/1482/2138/655/7490/2254	39
GO:0061045	negative regulation of wound healing	0.00922955	947/7057/1906/55966/164656/2147/350/2160/2243/5340/3827/2244/2266	13
GO:0051591	response to cAMP	0.00997904	4830/358/7010/5138/5294/610/2354/366/6531/5105/1393/7425/5313/5972/7490	15
GO:0001952	regulation of cell-matrix adhesion	0.0105518	3791/7402/340485/6376/7057/1012/7010/7422/948/1946/11170/9480/55966/6370/4321/4653/9723	17
GO:0072178	nephric duct morphogenesis	0.010772	2043/1948/7484/2045/3975	5
GO:0007597	blood coagulation	0.010772	7450/2/2147/350/2160/3827	6
GO:0070633	transepithelial transport	0.010772	358/1910/5030/51458/1906/57127	6
GO:0071695	anatomical structure maturation	0.010841	79633/6376/1901/1910/1003/59277/120892/8642/4488/5881/25893/6886/1524/4825/10882/10481/29842/4653/8941/3169/2266	21
GO:0060537	muscle tissue development	0.0108662	7048/1901/8470/1948/4036/3131/7422/7137/92737/29895/51176/8516/10512/50937/57817/1906/10529/7093/1310/2702/5307/127294/3084/6262/148/4634/4629/115701/51804/1958/7504/7472/88/140628/653/1482/2138/655/7490/2254	40
GO:0016485	protein processing	0.0108662	55851/2/9718/7057/2028/27141/120892/29108/733/720/3817/5646/1359/721/26085/59272/2678/55061/1081/2147/7850/1215/3816/350/10418/1511/2160/354/2243/922/5972/1311/2244/2266	34
GO:0050927	positive regulation of positive chemotaxis	0.0108662	3791/1901/1012/7422/9048/1233/846	7
GO:0072012	glomerulus vasculature development	0.0108662	5175/80310/947/7010/1958/655/7490	7
GO:0050918	positive chemotaxis	0.0108662	3791/6376/1901/1012/6288/3958/7422/6289/6291/9048/1233/846	12
GO:0030879	mammary gland development	0.0113939	4830/7048/1051/595/540/7422/367/4855/4488/51176/3219/9914/3084/6531/7498/1588/7472/27023/25928	19
GO:0071248	cellular response to metal ion	0.0113939	358/120892/7020/27132/4501/288/4502/1906/2354/143425/4494/84258/91683/4493/90019/1393/4318/4489/6569/4495/2167/26/7018	23
GO:0016486	peptide hormone processing	0.0116686	9718/2028/1359/59272/1081/1215/1511/5972	8
GO:0006813	potassium ion transport	0.0118608	57468/358/3782/219527/3772/54207/84561/288/3738/64805/3760/3755/3773/610/157855/2702/5349/81832/845/6550/3754/88/6549/3787/57628/60598/27012	27
GO:0007193	adenylate cyclase-inhibiting G protein-coupled receptor signaling pathway	0.0118906	4883/1901/111/9590/5138/2899/3351/1906/64805/1131/3355/108/846/2847	14
GO:0030193	regulation of blood coagulation	0.0121324	947/7057/948/1906/164656/2147/350/2160/2243/5340/3827/2244/2266	13
GO:0034446	substrate adhesion-dependent cell spreading	0.0124226	3339/7010/59277/4739/3676/1946/5881/8516/4192/3914/335/4653/2243/2244/2266	15
GO:0045766	positive regulation of angiogenesis	0.0125626	3791/2113/2321/7048/947/6376/28996/7057/358/1003/7010/7098/26051/388/7422/27286/187/8091/185/1524/51378/4192/1215/7101	24
GO:0071804	cellular potassium ion transport	0.013016	57468/358/3782/219527/3772/54207/84561/288/3738/64805/3760/3755/3773/610/157855/81832/845/6550/3754/88/6549/3787/57628/60598/27012	25
GO:0071805	potassium ion transmembrane transport	0.013016	57468/358/3782/219527/3772/54207/84561/288/3738/64805/3760/3755/3773/610/157855/81832/845/6550/3754/88/6549/3787/57628/60598/27012	25
GO:0050926	regulation of positive chemotaxis	0.0130735	3791/1901/1012/7422/9048/1233/846	7
GO:0052695	cellular glucuronidation	0.013271	79799/10720/7364/54658/54578/54600	6
GO:0003382	epithelial cell morphogenesis	0.0135991	5175/367/4855/3274/91522/168002/57111/79977	8
GO:0045123	cellular extravasation	0.0143708	5175/80310/6376/83483/3676/7412/5294/50512/6370/1524/4192	11
GO:0032530	regulation of microvillus organization	0.0143708	5420/5357/10083/7429/53841	5
GO:0032536	regulation of cell projection size	0.0143708	5357/7504/10083/7429/53841	5
GO:0048738	cardiac muscle tissue development	0.0157726	7048/1901/8470/1948/4036/7422/7137/57817/1906/10529/2702/127294/3084/6262/148/4634/4629/115701/7472/88/140628/653/1482/655/7490/2254	26
GO:0061437	renal system vasculature development	0.0159877	5175/80310/947/7010/1958/655/7490	7
GO:0061440	kidney vasculature development	0.0159877	5175/80310/947/7010/1958/655/7490	7
GO:0003007	heart morphogenesis	0.0160233	7048/79633/1901/7010/2535/4036/8642/7422/7137/6586/4488/10512/2702/127294/3084/6262/6092/4634/115701/7472/140628/653/1482/5308/58495/79977/2138/655	28
GO:0046879	hormone secretion	0.01673	111/1803/11069/1946/4843/1906/10874/2587/387597/185/143425/3589/6927/9699/55638/2740/54097/338442/4825/25924/1588/57818/1393/7425/6514/9515/2243/3569/5972/846/2244/2266	32
GO:0007589	body fluid secretion	0.0169033	4830/4883/358/595/540/7422/6582/1906/171389/1131/6531/7498/27023/10551	14
GO:0003416	endochondral bone growth	0.0170478	7048/2121/4488/8785/1294/1690/81578/4322/1311	9
GO:0046688	response to copper ion	0.0170478	358/540/4501/4502/4494/4493/4489/4495/26	9
GO:0097529	myeloid leukocyte migration	0.0172609	5175/2321/80310/8291/6376/7057/1910/6288/3958/7422/4681/5294/1906/64805/26228/6370/1524/4192/3929/1588/10563/1907/796/3569	24
GO:0098659	inorganic cation import across plasma membrane	0.0173972	57468/7442/3772/55630/84561/3760/3773/610/6550/27112/6569/6549/283375	13
GO:0099587	inorganic ion import across plasma membrane	0.0173972	57468/7442/3772/55630/84561/3760/3773/610/6550/27112/6569/6549/283375	13
GO:0050804	modulation of chemical synaptic transmission	0.0176208	6376/3706/2043/25837/120892/4137/9590/6812/991/27253/5030/8224/5334/11170/2899/3274/3351/1906/43/10874/5582/143425/1524/10590/388336/81832/9699/41/148/55638/627/4915/5865/91683/8973/22854/729993/7101/9515/440279/347730	41
GO:0099177	regulation of trans-synaptic signaling	0.0183364	6376/3706/2043/25837/120892/4137/9590/6812/991/27253/5030/8224/5334/11170/2899/3274/3351/1906/43/10874/5582/143425/1524/10590/388336/81832/9699/41/148/55638/627/4915/5865/91683/8973/22854/729993/7101/9515/440279/347730	41
GO:0006720	isoprenoid metabolic process	0.0185338	3339/4036/337/1381/195814/338328/335/54658/57016/345/441282/1382/1592/127/7276/54600/3158/64577	18
GO:0035690	cellular response to drug	0.0187847	4830/3791/2113/340485/80310/358/111/7098/120892/7442/388/5138/1946/5030/5831/116372/3351/4843/4502/1906/64805/1131/8091/3934/845/6262/1644/5105/1958/1393/54658/8013/3569/108/26/5972	36
GO:0050818	regulation of coagulation	0.0189279	947/7057/948/1906/164656/2147/350/2160/2243/5340/3827/2244/2266	13
GO:0007411	axon guidance	0.0189279	6711/2043/59277/1948/7422/128434/1946/6586/6712/10512/9048/56920/7869/627/223117/6092/56956/23767/22854/284656/8013/658/2045/1002/9723/170302/655/137970/3975	29
GO:0051917	regulation of fibrinolysis	0.0191749	7057/2147/350/2160/5340	5
GO:0050922	negative regulation of chemotaxis	0.0192794	7057/4681/10512/26228/56920/7869/223117/6092/1588/10563/9723	11
GO:0035725	sodium ion transmembrane transport	0.0192794	7402/57520/6329/6330/288/125206/10786/10050/610/5349/81832/41/6550/10246/40/6569/6549/142680	18
GO:0072073	kidney epithelium development	0.0192794	5175/5420/947/79633/2043/1948/8642/7422/5087/7484/6092/51804/2045/2138/655/7490/3975/6492	18
GO:0042136	neurotransmitter biosynthetic process	0.0192794	947/7442/948/6582/3067/2571/4843/1906/43/1524/6531/1644/64902/51733/5053	15
GO:1901606	alpha-amino acid catabolic process	0.0192794	3067/2571/4143/4843/443/54511/89874/64902/144193/130013/5625/10841/5053/64577/58510	15
GO:0097485	neuron projection guidance	0.0192935	6711/2043/59277/1948/7422/128434/1946/6586/6712/10512/9048/56920/7869/627/223117/6092/56956/23767/22854/284656/8013/658/2045/1002/9723/170302/655/137970/3975	29
GO:1900026	positive regulation of substrate adhesion-dependent cell spreading	0.0211757	4739/5881/4192/335/4653/2243/2244/2266	8
GO:0006936	muscle contraction	0.0222066	7402/8291/143872/1910/10203/7442/23676/7137/7138/126306/6329/29895/5294/6330/29119/1906/1131/3760/10874/59272/3363/2702/127294/845/6262/148/4634/4629/124093/6869/88/1482/1907/4626/1311	35
GO:0010770	positive regulation of cell morphogenesis involved in differentiation	0.022339	4352/3706/2043/4739/4137/7422/1946/5881/4192/627/6092/4915/335/1382/4653/2243/1002/2244/2266	19
GO:0055067	monovalent inorganic cation homeostasis	0.022339	57468/1910/120892/8671/245973/6508/84561/51458/1906/5166/185/54734/6550/1579/6549/525/127124/245972/8529	19
GO:0034329	cell junction assembly	0.022339	7145/5175/3791/85302/7057/1012/1003/7010/11187/7422/1946/11170/143162/59272/2702/3914/2705/1013/1006/1010/88/3852/4653/79977/1002/1007	26
GO:0090183	regulation of kidney development	0.0232942	80310/79633/7422/7484/51804/1958/4318/655/7490/3975	10
GO:0048736	appendage development	0.0232942	84133/80144/3899/7020/4488/5087/51176/341640/10512/79412/2702/5307/64093/343637/1382/5308/79977/658/655/1311/2254	21
GO:0060173	limb development	0.0232942	84133/80144/3899/7020/4488/5087/51176/341640/10512/79412/2702/5307/64093/343637/1382/5308/79977/658/655/1311/2254	21
GO:0045785	positive regulation of cell adhesion	0.0232942	3791/2113/5420/7402/7048/8291/6376/79812/8651/1012/7010/1948/4739/3676/6288/1803/29108/7422/948/7412/5881/288/64805/6370/4192/335/54566/8013/10563/4653/2243/10551/11148/3569/3169/655/2244/2266	38
GO:0050892	intestinal absorption	0.0243282	948/5357/57817/337/335/7429/6514/6523	8
GO:0098868	bone growth	0.0243282	7048/2121/4488/8785/1294/1690/81578/4322/1311	9
GO:0006885	regulation of pH	0.0243657	1910/120892/8671/245973/6508/51458/1906/5166/54734/6550/6549/525/127124/245972	14
GO:0042476	odontogenesis	0.0243657	947/358/7020/10913/4488/51176/1906/10117/256764/9313/58524/9622/249/25928/6569/5308/655	17
GO:0042391	regulation of membrane potential	0.0259824	3791/120892/401190/4137/7442/948/3359/6329/5831/2570/54207/63895/2899/6330/288/29119/55879/1906/2565/3760/2562/2569/610/157855/2702/81832/2859/845/9699/6262/41/148/4915/8973/40/88/2560/6569/4653/60598	40
GO:0050673	epithelial cell proliferation	0.0259824	4830/3791/2321/8291/947/7057/1012/1910/1051/7010/2810/595/1948/3676/26051/7422/367/51146/187/185/4192/3164/26257/195814/84913/4825/51804/335/350/7498/7472/8013/5268/653/4321/2267/58495/2138/2254/2173	40
GO:0098739	import across plasma membrane	0.0260691	57468/4036/7442/3772/6505/55630/84561/3760/3773/610/6550/27112/6569/6549/283375	15
GO:0019730	antimicrobial humoral response	0.027415	140823/6590/5266/5646/3934/2147/1672/1511/114770/354/10563/3853/2243/5320/92747/2244	16
GO:0002526	acute inflammatory response	0.0279058	2/9536/1910/1051/6288/7442/733/6289/7412/53833/5294/6291/720/57817/721/55061/3240/3929/2147/3250/54658/5004/3569/922	24
GO:0003012	muscle system process	0.0286864	7402/8291/143872/8470/1910/10203/2628/7442/23676/7137/7138/126306/6329/29895/5294/6330/29119/57817/1906/1131/3760/10874/59272/3363/2702/127294/845/6262/148/4634/4629/124093/6869/88/140628/8013/1482/1907/4653/4626/6588/1311	42
GO:0051965	positive regulation of synapse assembly	0.0287986	1946/27286/627/139065/4915/26050/23767/40/147381/84631/347730	11
GO:0003205	cardiac chamber development	0.029786	7048/7010/2535/4036/7137/5138/6586/4488/10512/2702/3084/6262/6092/4634/7472/653/1482/58495/79977/655	20
GO:0061351	neural precursor cell proliferation	0.0302752	6376/388610/120892/4036/7422/51176/2018/50937/9048/1524/4192/7472/7101/429/131405/170302/283375/2173	18
GO:0003151	outflow tract morphogenesis	0.0303775	7048/2535/4036/7422/4488/10512/2702/6092/1482/5308/2138/655	12
GO:0016338	calcium-independent cell-cell adhesion via plasma membrane cell-adhesion molecules	0.0303775	6376/49861/9075/51208/9071/9073	6
GO:0071294	cellular response to zinc ion	0.0303775	4501/4502/4494/4493/4489/4495	6
GO:0048639	positive regulation of developmental growth	0.0303775	7048/4137/7422/1946/5357/2690/57817/1906/2844/6531/9699/627/84258/7472/7429/1382/10551/1002/170302/7490/2254	21
GO:0010769	regulation of cell morphogenesis involved in differentiation	0.0303841	4352/3706/2043/4739/120892/4137/7422/57520/1946/5881/10512/56920/7869/4192/627/223117/6092/4915/4825/7504/335/7101/1382/4653/2243/2045/1002/9723/2244/2266	30
GO:0046717	acid secretion	0.0309607	7442/6812/6505/3274/4843/1906/10874/366/391013/4915/1579/255189/5320/7032/846/8529	16
GO:0043270	positive regulation of ion transport	0.0311203	6376/1051/5174/3958/6812/219527/3359/6330/288/1906/64805/9914/187/623/59272/9002/2147/6262/5865/335/1579/8787/88/1482/6569/846/8529/2847	28
GO:0044058	regulation of digestive system process	0.0311203	358/7442/57817/10874/337/335/5731/7032	8
GO:0045823	positive regulation of heart contraction	0.0311203	6505/1906/10874/59272/6262/148/1482/1907	8
GO:0072109	glomerular mesangium development	0.0311203	80310/947/1958/655/7490	5
GO:0072176	nephric duct development	0.0311203	2043/1948/7484/2045/3975	5
GO:0072488	ammonium transmembrane transport	0.0311203	358/51458/57127/153328/6572	5
GO:0001659	temperature homeostasis	0.0320141	2034/4883/1910/1051/2628/7442/7422/948/50486/5334/5746/43/10874/3934/79054/33/1958/1907/6588/2167	20
GO:0055002	striated muscle cell development	0.0320141	8291/8470/7345/7422/92737/7138/57817/1906/10529/127294/845/148/4629/115701/51804/7504/3880/88/1482/1311	20
GO:0015837	amine transport	0.0321591	6812/3351/51458/64805/6571/59272/366/143425/1644/84258/5865/91683/8973/90019	14
GO:0030072	peptide hormone secretion	0.0323879	111/1803/11069/1946/4843/1906/10874/387597/143425/6927/9699/55638/2740/54097/4825/25924/57818/1393/7425/6514/9515/2243/3569/846/2244/2266	26
GO:0030595	leukocyte chemotaxis	0.0323879	2321/8291/6376/7057/1901/1910/6288/3958/7422/4681/5294/1906/26228/1235/6370/4192/3929/1588/10563/1907/9547/796/3569/387695	24
GO:0050900	leukocyte migration	0.0323931	5175/2321/80310/8291/947/6376/7057/1901/1910/7010/83483/3676/6288/29108/148823/3958/7422/4681/7412/5294/1906/64805/2993/9048/26228/1235/623/50512/6370/1524/51378/4192/3929/2147/1588/653/11136/10563/1907/9547/796/3569/387695/83953	44
GO:0034378	chylomicron assembly	0.033257	337/335/345/4547	4
GO:0042758	long-chain fatty acid catabolic process	0.033257	33/1579/4051/8529	4
GO:0051918	negative regulation of fibrinolysis	0.033257	7057/2147/350/5340	4
GO:0072124	regulation of glomerular mesangial cell proliferation	0.033257	80310/1958/655/7490	4
GO:0001569	branching involved in blood vessel morphogenesis	0.0337063	7048/7422/4855/51176/1906/4192/9723	7
GO:0061384	heart trabecula morphogenesis	0.0337063	1901/7010/3084/653/1482/58495/655	7
GO:0060485	mesenchyme development	0.0339236	7048/1910/8642/4488/51176/10512/1906/56920/7869/8091/10683/4192/3084/223117/6092/51804/7472/140628/653/1482/5308/3569/58495/3169/9723/655/7490/2254	28
GO:0003272	endocardial cushion formation	0.0344322	7048/8642/4488/6092/653/655	6
GO:0006063	uronic acid metabolic process	0.0344322	79799/10720/7364/54658/54578/54600	6
GO:0019585	glucuronate metabolic process	0.0344322	79799/10720/7364/54658/54578/54600	6
GO:0034505	tooth mineralization	0.0344322	7020/4488/10117/256764/9313/249	6
GO:0016042	lipid catabolic process	0.0346608	340485/1962/5168/84129/11001/5294/1594/643418/200879/51179/391013/337/1381/5105/33/338442/335/1588/1579/57016/345/283748/255189/1592/23491/221223/4051/5320/2167/374569/8529/2173	32
GO:0048638	regulation of developmental growth	0.0348333	7048/4137/7422/367/1946/5357/2690/10512/57817/1906/2844/7093/56920/7869/6531/9699/627/223117/84258/4825/51804/7472/7429/84944/1482/1382/10551/2045/1002/9723/170302/7490/2254	33
GO:0048608	reproductive structure development	0.0348333	2034/1051/595/7098/4036/51294/638/7422/367/6586/2707/51176/1594/7484/63951/50846/7022/89766/6092/2705/51804/56956/1588/7472/3880/7425/5268/653/10481/5104/58495/79977/658/3169/5972/655/7490/2254/3975	39
GO:0097479	synaptic vesicle localization	0.0348333	2647/120892/6812/27253/5030/8224/3351/5582/8825/26059/143425/9699/148/8120/91683/8973/90019/9515/440279	19
GO:0001954	positive regulation of cell-matrix adhesion	0.0362131	3791/7402/6376/1012/7010/7422/948/6370/4653	9
GO:0006577	amino-acid betaine metabolic process	0.038071	29958/8424/635/55349/33	5
GO:0061458	reproductive system development	0.0388614	2034/1051/595/7098/4036/51294/638/7422/367/6586/2707/51176/1594/7484/63951/50846/7022/89766/6092/2705/51804/56956/1588/7472/3880/7425/5268/653/10481/5104/58495/79977/658/3169/5972/655/7490/2254/3975	39
GO:0007596	blood coagulation	0.0388614	7450/2/947/4352/7057/23348/6288/375033/6812/948/5294/1906/64805/5582/9002/164656/7980/2147/139189/350/653145/140628/2160/5104/2243/3569/5340/3827/1311/8529/2244/2266	32
GO:0008652	cellular amino acid biosynthetic process	0.0399467	2628/29968/635/5831/2571/284716/443/2678/64902/51733/374569/5053	12
GO:0032835	glomerulus development	0.0401346	5175/5420/80310/947/2028/7010/1958/655/7490/3975	10
GO:0015872	dopamine transport	0.0401346	3351/6571/143425/6531/84258/5865/91683/8973/90019	9
GO:1900024	regulation of substrate adhesion-dependent cell spreading	0.0401346	4739/1946/5881/4192/335/4653/2243/2244/2266	9
GO:2000179	positive regulation of neural precursor cell proliferation	0.0401346	6376/4036/7422/50937/1524/4192/7101/429/3975	9
GO:0007187	G protein-coupled receptor signaling pathway	0.0401346	4883/1901/10203/111/9590/5138/2899/3274/3351/1906/64805/1131/2587/6751/3363/148/2740/3355/2642/5731/90226/3362/796/108/846/2847	26
GO:0007214	gamma-aminobutyric acid signaling pathway	0.0401346	2570/5334/2565/2562/2569/2560	6
GO:0014829	vascular smooth muscle contraction	0.0401346	143872/1910/1906/1131/1907/1311	6
GO:0031639	plasminogen activation	0.0401346	7057/350/2160/2243/2244/2266	6
GO:0060571	morphogenesis of an epithelial fold	0.0401346	367/7472/25928/653/58495/655	6
GO:0035265	organ growth	0.0403986	7048/2121/1901/8470/367/4488/57817/1906/8785/1294/148/1588/7472/1690/81578/84944/1482/4322/170302/1311/7490/2254	22
GO:0051963	regulation of synapse assembly	0.0403986	1946/27286/627/139065/6092/4915/51804/26050/23767/40/147381/84631/2045/347730	14
GO:0071241	cellular response to inorganic substance	0.0403986	358/120892/7020/27132/4501/288/4502/1906/2354/143425/4494/84258/91683/4493/90019/1393/4318/4489/6569/4495/2167/26/7018	23
GO:0007548	sex differentiation	0.0404553	1051/595/7098/4036/638/7422/367/6586/5087/1602/7484/63951/50846/7022/89766/6092/51804/56956/58524/1588/7425/653/658/5972/7490/2254/3975	27
GO:0045165	cell fate commitment	0.0404553	2034/1051/367/4855/9480/6886/50937/7484/50846/5307/3084/4825/58524/7472/25928/7101/148979/429/1482/54845/3110/3569/89870/2138/3169/170302/7490	27
GO:0042116	macrophage activation	0.0412212	8291/6376/22918/7057/7098/120892/4137/7442/26228/3929/9173/1907/3569	13
GO:0072006	nephron development	0.0413461	5175/5420/80310/947/79633/2028/7010/8642/7422/5087/7484/51804/1958/2138/655/7490/3975	17
GO:0048839	inner ear development	0.0415295	79633/2043/2535/8642/7020/341640/8516/2562/8825/5816/51804/10083/53904/5013/8013/54845/9547/2299/525/2138/2254	21
GO:0048665	neuron fate specification	0.0426426	4825/58524/429/54845/3110/2138/3169	7
GO:0007588	excretion	0.0426426	1910/7442/1906/185/366/4192/148/1187/525/1188	10
GO:0001976	neurological system process involved in regulation of systemic arterial blood pressure	0.0426426	7137/59272/148/40	4
GO:0042482	positive regulation of odontogenesis	0.0426426	947/7020/1906/10117	4
GO:0052697	xenobiotic glucuronidation	0.0426426	10720/54658/54578/54600	4
GO:0072110	glomerular mesangial cell proliferation	0.0426426	80310/1958/655/7490	4
GO:0090132	epithelium migration	0.0426426	5175/3791/2113/7048/7057/79812/1012/154796/7010/6273/1948/5168/1803/388/7422/161198/27286/1906/5646/1235/51378/3164/84913/335/350/54566/7429/7101/3868/4318/10563/57111/79977	33
GO:0010043	response to zinc ion	0.0426426	7412/4501/4502/57817/4494/3795/4493/4489/4495	9
GO:0043583	ear development	0.0430922	79633/2043/2535/8642/7020/341640/8516/1906/2562/8825/5816/51804/10083/53904/5013/8013/653/54845/9547/2299/525/2138/2254	23
GO:0055076	transition metal ion homeostasis	0.0430922	2034/540/55630/4501/55240/4502/57817/9429/3934/164656/4494/4493/4489/4495/7018/283375	16
GO:0009064	glutamine family amino acid metabolic process	0.0430922	9945/5831/2571/4843/92292/2678/144193/79814/5625/10841/58510	11
GO:0030104	water homeostasis	0.0430922	358/2810/111/361/366/1579/79152/3868/525/108/8529	11
GO:1901616	organic hydroxy compound catabolic process	0.0430922	27233/4129/1594/6799/6531/55586/1579/57016/127/4051/8529	11
GO:0051604	protein maturation	0.0430922	55851/2/9718/7057/2028/27141/120892/540/29108/733/654483/720/3817/5646/1359/721/26085/59272/2678/55061/1081/2147/7850/1215/3816/350/10418/1511/2160/354/2243/922/5972/1311/2244/2266	36
GO:0007599	hemostasis	0.0430922	7450/2/947/4352/7057/23348/6288/375033/6812/948/5294/1906/64805/5582/9002/164656/7980/2147/139189/350/653145/140628/2160/5104/2243/3569/5340/3827/1311/8529/2244/2266	32
GO:0045765	regulation of angiogenesis	0.0430922	3339/3791/2113/2321/7048/2969/947/6376/28996/7057/79812/358/1003/154796/7010/23554/7098/5168/26051/388/7422/27286/187/8091/185/1524/51378/4192/1215/350/7101/354/10563/3569/9723	35
GO:0099504	synaptic vesicle cycle	0.0439961	120892/6812/11069/27253/5030/8224/3351/6571/5874/5582/26059/143425/9699/148/1644/5865/91683/8973/90019/9515/440279	21
GO:0046916	cellular transition metal ion homeostasis	0.0439961	540/55630/4501/4502/57817/9429/3934/164656/4494/4493/4489/4495/7018/283375	14
GO:0002064	epithelial cell development	0.0439961	5175/5420/1003/2810/26051/7422/367/8419/4855/5138/9480/3274/91522/4825/653/10481/29842/168002/6098/57111/79977/3169	22
GO:0050817	coagulation	0.0439961	7450/2/947/4352/7057/23348/6288/375033/6812/948/5294/1906/64805/5582/9002/164656/7980/2147/139189/350/653145/140628/2160/5104/2243/3569/5340/3827/1311/8529/2244/2266	32
GO:0032535	regulation of cellular component size	0.0439961	6711/55971/57468/358/29108/4137/7422/1946/5881/84561/5357/6712/10512/1906/361/56920/7869/1496/130271/627/223117/4825/7504/5865/10178/10083/88/7429/1382/343578/53841/2045/1002/9723	34
GO:0006817	phosphate ion transport	0.0439961	1051/10786/6568/6569/6098/142680	6
GO:0010460	positive regulation of heart rate	0.0439961	6505/1906/10874/6262/148/1907	6
GO:0042481	regulation of odontogenesis	0.0439961	947/7020/1906/10117/9313/58524	6
GO:0099560	synaptic membrane adhesion	0.0439961	27253/1946/23767/22854/84631/1007	6
GO:0003158	endothelium development	0.0439961	5175/3791/947/81575/1901/1003/26051/388/7422/4855/5138/91522/2702/3084/84913/7498	16
GO:0050727	regulation of inflammatory response	0.0445901	2113/2/6376/1910/1051/1003/7010/10203/7098/120892/6288/29108/733/5138/53833/5294/720/4843/2840/171389/26228/721/64838/59272/185/2678/55061/4192/5169/3929/2147/7850/1215/335/9173/1588/7130/4318/5320/2167/3569/922	42
GO:0120162	positive regulation of cold-induced thermogenesis	0.0445901	2034/1051/2628/7422/948/50486/5746/43/3934/79054/33/6588/2167	13
GO:0048588	developmental cell growth	0.04465	7048/8470/3676/4137/7422/65059/1946/6586/10512/57817/1906/56920/7869/9699/148/627/223117/84258/4825/23767/1382/2045/1002/9723	24
GO:0030509	BMP signaling pathway	0.0449748	28996/1003/4036/4681/4488/51176/392255/164656/6262/1958/25928/10468/653/1482/658/655/1311/283375	18
GO:0003203	endocardial cushion morphogenesis	0.0455477	7048/8642/4488/6092/140628/653/655	7
GO:0071312	cellular response to alkaloid	0.0455477	7442/3351/845/6262/1644/1393/6569	7
GO:0071772	response to BMP	0.0455477	28996/1003/4036/4681/4488/51176/392255/164656/6262/1958/140628/25928/10468/653/1482/658/655/1311/283375	19
GO:0071773	cellular response to BMP stimulus	0.0455477	28996/1003/4036/4681/4488/51176/392255/164656/6262/1958/140628/25928/10468/653/1482/658/655/1311/283375	19
GO:0016054	organic acid catabolic process	0.0455477	1962/84129/3067/2571/11001/4143/4843/443/51179/54511/10840/1381/5105/33/89874/64902/144193/1579/130013/1592/4051/5625/10841/5053/8529/64577/58510	27
GO:0046395	carboxylic acid catabolic process	0.0455477	1962/84129/3067/2571/11001/4143/4843/443/51179/54511/10840/1381/5105/33/89874/64902/144193/1579/130013/1592/4051/5625/10841/5053/8529/64577/58510	27
GO:0060191	regulation of lipase activity	0.0474022	2321/553/64805/185/337/148/627/4915/338328/335/350/653145/345	13
GO:0006937	regulation of muscle contraction	0.0482942	143872/10203/7137/7138/6329/5294/29119/1906/1131/10874/59272/2702/845/6262/148/4634/6869/1482/1907	19
GO:0006939	smooth muscle contraction	0.0485143	143872/1910/10203/7442/7137/1906/1131/10874/3363/148/4629/6869/1907/1311	14
GO:0044282	small molecule catabolic process	0.0485143	1962/84129/27233/3067/2571/11001/1594/4143/4843/443/51179/6799/54511/10840/1381/5105/33/89874/3795/2528/64902/144193/51733/55586/1579/57016/130013/1807/5313/1592/127/4051/5625/229/10841/5053/8529/64577/58510	39
GO:0060411	cardiac septum morphogenesis	0.0485143	7048/2535/4036/6586/4488/10512/2702/6092/653/1482/655	11
GO:1901264	carbohydrate derivative transport	0.0485143	84879/171389/10786/9154/10050/2538/3929/2705/6568/10246/10551	11
GO:0061098	positive regulation of protein tyrosine kinase activity	0.0489148	2043/4739/1795/6886/26228/3084/148/627/4915	9
GO:0090130	tissue migration	0.0489148	5175/3791/2113/7048/7057/79812/1012/154796/7010/6273/1948/5168/1803/388/7422/161198/27286/1906/5646/1235/51378/3164/84913/335/350/54566/7429/7101/3868/4318/10563/57111/79977	33

## Sheet: Table S7
Table.S7 Functional annotation of DEGs between M6a cluster 1 and 2 (KEGG)
ID	Description	p.adjust	geneID	Count
hsa04080	Neuroactive ligand-receptor interaction	8.70709e-09	1901/1910/553/10203/2862/7442/286530/5030/134864/2570/2899/5746/2690/3274/3351/55879/1906/5646/2565/5697/1131/187/10874/2587/2562/623/2569/4829/9002/6751/185/3363/2859/1081/2147/148/2740/3355/6869/8973/2642/1511/5731/2560/90226/3362/1907/796/5340/680/2893/3827/6750/2847	54
hsa04978	Mineral absorption	5.22408e-06	540/55630/4501/4502/6550/4494/4493/340024/115019/6523/795/4489/6569/4495/142680/491/7018	17
hsa04614	Renin-angiotensin system	0.000356864	2028/3817/1359/59272/185/1215/3816/1511/5972	9
hsa04976	Bile secretion	0.000380837	358/111/8671/79799/9429/361/366/6555/6550/10720/7364/54658/54578/6523/54600/9376/108/10864	18
hsa04610	Complement and coagulation cascades	0.000555601	7450/2/733/10747/720/721/623/9002/5648/2147/2160/5104/2243/5340/3827/2244/2266	17
hsa00590	Arachidonic acid metabolism	0.0152635	9536/284541/1573/2877/2678/391013/1579/283748/255189/4051/5320/8529	12
hsa03320	PPAR signaling pathway	0.0222722	1962/948/123/11001/284541/5105/33/335/1579/345/2167/3158/2173	13
hsa00040	Pentose and glucuronate interconversions	0.0222722	9365/79799/10720/7364/54658/57016/54578/54600	8
hsa00330	Arginine and proline metabolism	0.0222722	2628/5831/4129/4843/79814/548596/1159/5625/26/58510	10
hsa04727	GABAergic synapse	0.0222722	57468/111/2570/5334/2571/55879/2565/5582/2562/2569/6540/92745/2560/108	14
hsa00053	Ascorbate and aldarate metabolism	0.0222722	79799/10720/7364/55586/54658/54578/54600	7
hsa00982	Drug metabolism - cytochrome P450	0.0235929	79799/4129/2327/2326/10720/7364/54658/54578/2938/127/2939/54600	12
hsa04270	Vascular smooth muscle contraction	0.0248795	553/10203/111/1906/284541/5582/185/157855/391013/148/4629/1579/283748/255189/1907/796/5320/108	18
hsa04974	Protein digestion and absorption	0.0248795	6519/1803/84570/6505/5646/1359/1310/91522/59272/1294/6550/340024/81578/169044/11136	15
hsa04726	Serotonergic synapse	0.0265703	111/3359/4129/3351/6571/1573/3760/5582/2562/3363/1644/3355/2560/283748/255189/3362	16
hsa00340	Histidine metabolism	0.0271223	3067/4129/443/144193/26/10841	6
hsa05033	Nicotine addiction	0.0364247	2570/55879/2565/2562/2569/8973/2560/2893	8
hsa00830	Retinol metabolism	0.0364247	79799/284541/10720/7364/195814/1579/54658/54578/1592/127/54600	11
hsa00983	Drug metabolism - other enzymes	0.0366512	4830/79799/10720/7364/51733/7498/54658/54578/1807/2938/2939/54600	12
hsa04750	Inflammatory mediator regulation of TRP channels	0.0366512	111/7442/284541/1573/5582/623/41/79054/1579/40/283748/255189/108/3827	14
hsa04913	Ovarian steroidogenesis	0.0418708	111/3284/1573/1081/1588/283748/255189/1583/108	9
hsa00140	Steroid hormone biosynthesis	0.0420422	79799/6820/3284/10720/7364/1588/54658/54578/1583/54600	10
hsa04670	Leukocyte transendothelial migration	0.0420422	5175/1003/3676/11069/49861/7412/29895/9075/51208/29119/9071/5582/1496/4318/9073	15

## Sheet: Table S8
Table.S8 Differences in HALLMARK pathway GSVA enrichment between m6A Cluster 1 and 2
Pathways	logFC	AveExpr	t	P.Value	adj.P.Val	B
HALLMARK_KRAS_SIGNALING_DN	-0.196191	0.0294167	-12.812	5.56876e-33	2.78438e-31	63.9854
HALLMARK_MITOTIC_SPINDLE	0.291733	-0.0139781	11.0715	8.36741e-26	2.09185e-24	47.6008
HALLMARK_UV_RESPONSE_DN	0.252145	-0.00461607	9.54456	4.76797e-20	7.94662e-19	34.4883
HALLMARK_TGF_BETA_SIGNALING	0.279483	-0.00660738	9.17832	9.39069e-19	1.17384e-17	31.5447
HALLMARK_HEDGEHOG_SIGNALING	0.214484	0.0119464	8.53667	1.42189e-16	1.42189e-15	26.5928
HALLMARK_HEME_METABOLISM	0.141169	-0.0116895	7.91945	1.37846e-14	1.14872e-13	22.0889
HALLMARK_PI3K_AKT_MTOR_SIGNALING	0.143837	-0.0166575	7.88754	1.73392e-14	1.23852e-13	21.8633
HALLMARK_SPERMATOGENESIS	-0.112355	0.0086162	-7.83598	2.50841e-14	1.56776e-13	21.5002
HALLMARK_WNT_BETA_CATENIN_SIGNALING	0.208627	-2.44285e-05	7.61028	1.23532e-13	6.8629e-13	19.9332
HALLMARK_PROTEIN_SECRETION	0.250354	-0.0151072	7.58995	1.42357e-13	7.11787e-13	19.7939
HALLMARK_ESTROGEN_RESPONSE_LATE	-0.140039	0.000721164	-7.02893	6.34222e-12	2.88283e-11	16.0689
HALLMARK_ANDROGEN_RESPONSE	0.160197	-0.0111718	6.12058	1.7994e-09	7.4975e-09	10.5496
HALLMARK_NOTCH_SIGNALING	0.126909	-0.00718111	6.00837	3.45825e-09	1.3301e-08	9.9134
HALLMARK_UV_RESPONSE_UP	-0.0755171	-0.0122767	-4.21079	2.98349e-05	0.000106553	1.17521
HALLMARK_REACTIVE_OXYGEN_SPECIES_PATHWAY	-0.12174	-0.0314323	-4.15129	3.84413e-05	0.000128138	0.934491
HALLMARK_MYOGENESIS	-0.0871403	0.00758193	-3.99609	7.33893e-05	0.000229342	0.321819
HALLMARK_G2M_CHECKPOINT	0.117831	-0.030237	3.81332	0.000153009	0.000450028	-0.371425
HALLMARK_COAGULATION	-0.091174	0.0205702	-3.70016	0.000237659	0.000660163	-0.785237
HALLMARK_XENOBIOTIC_METABOLISM	-0.0840172	-6.88779e-06	-3.43712	0.000633475	0.00166704	-1.70128
HALLMARK_GLYCOLYSIS	-0.0845274	-0.022276	-3.2684	0.00115076	0.0028769	-2.25483
HALLMARK_EPITHELIAL_MESENCHYMAL_TRANSITION	-0.116776	-0.00262383	-3.24839	0.00123314	0.00293604	-2.31871
HALLMARK_CHOLESTEROL_HOMEOSTASIS	-0.066467	-0.0253494	-3.22651	0.00132941	0.00302138	-2.38809
HALLMARK_UNFOLDED_PROTEIN_RESPONSE	0.0722959	-0.0330547	3.1894	0.00150884	0.00328009	-2.50481
HALLMARK_MYC_TARGETS_V2	-0.0839998	-0.0481902	-2.57418	0.0103145	0.0214886	-4.24877
HALLMARK_PANCREAS_BETA_CELLS	-0.0588184	0.0494394	-2.48296	0.0133337	0.0266675	-4.4765
HALLMARK_BILE_ACID_METABOLISM	0.0515752	0.00349319	2.15613	0.0315165	0.0606086	-5.22633
HALLMARK_ALLOGRAFT_REJECTION	-0.0781711	-0.000481699	-2.08702	0.0373569	0.0691794	-5.37159
HALLMARK_APICAL_SURFACE	-0.0443123	0.0103574	-2.03673	0.0421672	0.0752986	-5.47439
HALLMARK_OXIDATIVE_PHOSPHORYLATION	-0.0820712	-0.0381191	-1.98438	0.0477214	0.0822782	-5.57874
HALLMARK_HYPOXIA	-0.0444668	-0.00272314	-1.78631	0.0746124	0.124354	-5.94936
HALLMARK_ANGIOGENESIS	0.0529186	0.00981297	1.69633	0.0904018	0.145809	-6.10502
HALLMARK_DNA_REPAIR	-0.0321857	-0.0406901	-1.59644	0.110978	0.173402	-6.2685
HALLMARK_P53_PATHWAY	-0.0265111	-0.0178738	-1.5489	0.121995	0.184841	-6.34286
HALLMARK_MYC_TARGETS_V1	0.0471009	-0.0388893	1.51811	0.129576	0.190553	-6.38983
HALLMARK_INFLAMMATORY_RESPONSE	-0.0434798	0.000467073	-1.44703	0.148471	0.212101	-6.49467
HALLMARK_E2F_TARGETS	0.0438982	-0.0408784	1.39237	0.164386	0.228314	-6.57192
HALLMARK_PEROXISOME	0.0313823	-0.0173514	1.33104	0.183741	0.248299	-6.65507
HALLMARK_TNFA_SIGNALING_VIA_NFKB	-0.0375354	-0.00845154	-1.25084	0.211536	0.278337	-6.75818
HALLMARK_ADIPOGENESIS	0.0333161	-0.0216311	1.17158	0.241885	0.310109	-6.85383
HALLMARK_APICAL_JUNCTION	0.0249976	-0.00333119	1.15317	0.249353	0.310625	-6.87516
HALLMARK_INTERFERON_ALPHA_RESPONSE	0.0434111	-0.0229837	1.1402	0.254713	0.310625	-6.88999
HALLMARK_IL6_JAK_STAT3_SIGNALING	-0.0321849	0.00176867	-0.99213	0.321581	0.382834	-7.04737
HALLMARK_INTERFERON_GAMMA_RESPONSE	0.0259865	-0.0146612	0.730605	0.465339	0.541092	-7.27211
HALLMARK_FATTY_ACID_METABOLISM	0.0209178	-0.0144719	0.671673	0.502081	0.570546	-7.31336
HALLMARK_KRAS_SIGNALING_UP	0.0132571	0.0110583	0.596223	0.551277	0.612531	-7.36111
HALLMARK_IL2_STAT5_SIGNALING	0.00948441	-0.00473676	0.443646	0.657477	0.714649	-7.44032
HALLMARK_MTORC1_SIGNALING	-0.0113394	-0.0336384	-0.408494	0.683074	0.723181	-7.45528
HALLMARK_COMPLEMENT	-0.0099026	-0.000325308	-0.393301	0.694254	0.723181	-7.46136
HALLMARK_ESTROGEN_RESPONSE_EARLY	-0.00586422	-0.00507319	-0.297312	0.766343	0.774052	-7.49447
HALLMARK_APOPTOSIS	-0.00563067	-0.0140684	-0.287223	0.774052	0.774052	-7.49742

## Sheet: Table S9
Table.S9 Prognosis-related genes from WGCNA between m6A cluster 1 and 2
Gene	Hazard Ratio	95% CI	P.Value
WAC	0.981	0.972 - 0.99	0
UTP14C	0.963	0.949 - 0.977	0
2020-03-08	0.967	0.953 - 0.98	0
KIAA0430	0.975	0.965 - 0.986	0
GLTSCR1L	0.966	0.948 - 0.984	0
KLF11	0.98	0.972 - 0.988	0
DHX9	0.99	0.986 - 0.995	0
GID4	0.92	0.89 - 0.951	0
ASH1L	0.97	0.957 - 0.983	0
NBR1	0.989	0.985 - 0.994	0
NCOA1	0.974	0.961 - 0.987	0
MAML2	0.979	0.971 - 0.987	0
YME1L1	0.988	0.982 - 0.994	0
CSTF2T	0.973	0.961 - 0.986	0
HMG20A	0.958	0.937 - 0.981	0
ANKRD40	0.981	0.972 - 0.99	0
ATP11A	0.993	0.99 - 0.996	0
ILK	0.956	0.938 - 0.975	0
ZMYND11	0.986	0.98 - 0.992	0
ZRANB1	0.94	0.91 - 0.971	0
CTNND1	0.994	0.992 - 0.996	0
WDFY3	0.969	0.957 - 0.982	0
SPTBN1	0.993	0.99 - 0.995	0
NFKB1	0.98	0.971 - 0.989	0
EIF3A	0.993	0.989 - 0.996	0
KIF13A	0.956	0.937 - 0.975	0
RPA1	0.984	0.976 - 0.993	0
KIDINS220	0.98	0.97 - 0.99	0
RNF20	0.972	0.964 - 0.98	0
CSDE1	0.997	0.996 - 0.998	0
UVRAG	0.949	0.926 - 0.972	0
HNRNPK	0.996	0.995 - 0.998	0
ARNT	0.981	0.969 - 0.993	0.001
SLK	0.981	0.974 - 0.989	0
SON	0.993	0.988 - 0.998	0.008
DYNC1I2	0.985	0.978 - 0.991	0
ZFYVE9	0.953	0.937 - 0.97	0
GIGYF2	0.967	0.952 - 0.982	0
MBD5	0.908	0.856 - 0.962	0.001
GOSR1	0.957	0.937 - 0.978	0
KLHL20	0.964	0.946 - 0.982	0
WDR47	0.956	0.935 - 0.978	0
WWC2	0.968	0.954 - 0.983	0
YTHDC1	0.981	0.972 - 0.991	0
MEF2A	0.983	0.977 - 0.99	0
KCTD20	0.99	0.983 - 0.998	0.009
EFCAB14	0.991	0.987 - 0.995	0
KLF12	0.936	0.911 - 0.961	0
HEATR5B	0.963	0.945 - 0.981	0
STAT5B	0.982	0.975 - 0.99	0
KIAA1147	0.984	0.978 - 0.99	0
APC	0.94	0.916 - 0.964	0
SWAP70	0.985	0.978 - 0.991	0
MYO9A	0.956	0.939 - 0.972	0
ARHGEF12	0.982	0.976 - 0.989	0
SMC3	0.985	0.978 - 0.993	0
CHAMP1	0.959	0.94 - 0.978	0
RNF38	0.972	0.962 - 0.982	0
DYNC1LI2	0.986	0.978 - 0.993	0
NUP153	0.987	0.977 - 0.997	0.009
MED1	0.977	0.961 - 0.992	0.004
KIAA1671	0.967	0.955 - 0.979	0
PKD2	0.993	0.989 - 0.997	0.001
PHF3	0.977	0.967 - 0.987	0
RELL1	0.972	0.956 - 0.988	0.001
EPC2	0.961	0.943 - 0.98	0
SYNJ1	0.95	0.918 - 0.983	0.003
LUZP1	0.966	0.952 - 0.98	0
FBXO11	0.96	0.939 - 0.983	0.001
EXOC6B	0.939	0.907 - 0.971	0
PIAS1	0.938	0.913 - 0.963	0
RALBP1	0.986	0.979 - 0.993	0
SMG8	0.96	0.942 - 0.978	0
METTL14	0.919	0.891 - 0.948	0
ZC3H13	0.976	0.962 - 0.99	0.001
HDHD2	0.958	0.941 - 0.975	0
RAB3GAP1	0.979	0.968 - 0.99	0
CDC40	0.953	0.931 - 0.976	0
CYFIP1	0.981	0.973 - 0.989	0
ARHGAP32	0.957	0.934 - 0.98	0
ROCK1	0.974	0.961 - 0.987	0
LRCH1	0.973	0.959 - 0.988	0
STAG1	0.963	0.947 - 0.979	0
DDX46	0.966	0.95 - 0.983	0
HNRNPU	0.994	0.991 - 0.997	0
JAK1	0.995	0.993 - 0.997	0
TTC28	0.966	0.952 - 0.981	0
MSN	0.999	0.998 - 0.999	0.002
PPFIBP1	0.985	0.979 - 0.991	0
ARHGAP19	0.924	0.877 - 0.975	0.004
UFSP2	0.974	0.966 - 0.983	0
ZXDA	0.883	0.842 - 0.925	0
ICK	0.96	0.939 - 0.981	0
RDX	0.989	0.984 - 0.993	0
CNST	0.962	0.944 - 0.981	0
SRBD1	0.932	0.905 - 0.961	0
STK24	0.96	0.942 - 0.979	0
AKAP11	0.974	0.962 - 0.986	0
LZIC	0.957	0.943 - 0.971	0
TRAF6	0.935	0.911 - 0.96	0
PAFAH1B1	0.989	0.983 - 0.995	0.001
FAM219B	0.945	0.921 - 0.971	0
AMOTL1	0.977	0.966 - 0.988	0
NFATC3	0.938	0.911 - 0.965	0
CRIM1	0.996	0.994 - 0.998	0
SH3D19	0.97	0.959 - 0.982	0
SAP30L	0.966	0.954 - 0.978	0
UTRN	0.985	0.979 - 0.992	0
TSHZ1	0.978	0.967 - 0.99	0
TANGO6	0.91	0.875 - 0.946	0
KAT5	0.961	0.949 - 0.973	0
KAT6B	0.93	0.898 - 0.963	0
KIF1B	0.951	0.931 - 0.971	0
ZNF45	0.934	0.906 - 0.963	0
DSTYK	0.955	0.931 - 0.979	0
TRIM44	0.983	0.973 - 0.993	0.001
CDC42BPA	0.977	0.966 - 0.988	0
KBTBD4	0.917	0.887 - 0.947	0
ZNF462	0.943	0.918 - 0.969	0
BPTF	0.97	0.953 - 0.987	0.001
CRTC3	0.97	0.952 - 0.989	0.002
PPAP2B	0.996	0.995 - 0.997	0
RPRD2	0.974	0.963 - 0.985	0
PDS5B	0.928	0.895 - 0.961	0
FAM120B	0.976	0.959 - 0.993	0.005
TIMP3	0.955	0.94 - 0.97	0
ZBED6	0.947	0.916 - 0.978	0.001
MFAP1	0.977	0.969 - 0.985	0
EPC1	0.948	0.915 - 0.982	0.003
DIEXF	0.945	0.913 - 0.977	0.001
VPS4B	0.979	0.971 - 0.987	0
ITSN2	0.969	0.952 - 0.987	0.001
RNF169	0.95	0.919 - 0.981	0.002
CSNK1G1	0.933	0.901 - 0.966	0
KAT6A	0.962	0.946 - 0.979	0
IFNAR1	0.988	0.982 - 0.994	0
ACER2	0.926	0.896 - 0.957	0
RAPGEF2	0.971	0.96 - 0.982	0
SSFA2	0.981	0.973 - 0.988	0
SOS1	0.975	0.962 - 0.988	0
CALCOCO2	0.983	0.976 - 0.991	0
GTF2I	0.965	0.949 - 0.981	0
CREB1	0.964	0.946 - 0.983	0
MTM1	0.95	0.932 - 0.969	0
TGOLN2	0.997	0.996 - 0.999	0
RFC1	0.979	0.968 - 0.99	0
SERINC1	0.998	0.997 - 0.999	0
LDOC1L	0.981	0.972 - 0.991	0
PUM1	0.981	0.973 - 0.99	0
MYCBP2	0.967	0.947 - 0.986	0.001
GNB1	0.995	0.993 - 0.998	0
ETV3	0.958	0.937 - 0.979	0
ARHGAP42	0.979	0.969 - 0.989	0
TNS1	0.996	0.995 - 0.998	0
AFF1	0.992	0.988 - 0.997	0.001
NAF1	0.898	0.855 - 0.943	0
PCDHGC3	0.982	0.971 - 0.993	0.002
EIF4H	0.997	0.995 - 0.998	0
PINK1	0.965	0.955 - 0.974	0
MID2	0.95	0.923 - 0.977	0
LSM14A	0.993	0.988 - 0.997	0.001
RCBTB2	0.985	0.98 - 0.991	0
LATS2	0.98	0.969 - 0.991	0
USP8	0.912	0.879 - 0.947	0
ZFP91	0.988	0.981 - 0.995	0.001
EPB41L4A	0.957	0.94 - 0.973	0
HIPK1	0.983	0.972 - 0.993	0.001
2020-09-11	0.988	0.982 - 0.993	0
CBL	0.966	0.945 - 0.987	0.001
FBXW2	0.967	0.95 - 0.984	0
KATNAL1	0.946	0.919 - 0.975	0
PURA	0.952	0.937 - 0.968	0
ZBTB14	0.951	0.928 - 0.974	0
CNOT1	0.988	0.983 - 0.994	0
WDR7	0.844	0.792 - 0.9	0
DSCR3	0.964	0.949 - 0.978	0
FAM175B	0.967	0.951 - 0.983	0
RSF1	0.942	0.915 - 0.969	0
HERC3	0.955	0.939 - 0.971	0
MPHOSPH8	0.986	0.977 - 0.994	0.001
ZNF25	0.974	0.957 - 0.992	0.005
NSD1	0.964	0.946 - 0.982	0
TEAD1	0.983	0.973 - 0.992	0
SOCS7	0.962	0.937 - 0.988	0.004
GAB1	0.928	0.904 - 0.954	0
SIRT1	0.967	0.953 - 0.981	0
CUL3	0.962	0.943 - 0.983	0
RAP2A	0.979	0.971 - 0.987	0
ZNF770	0.975	0.964 - 0.985	0
RMND5A	0.973	0.964 - 0.983	0
CCSER2	0.969	0.953 - 0.986	0
C16orf62	0.95	0.932 - 0.97	0
CTTNBP2NL	0.968	0.955 - 0.981	0
KHDRBS1	0.993	0.991 - 0.996	0
CDC73	0.977	0.967 - 0.987	0
SHPRH	0.829	0.749 - 0.917	0
ARHGEF9	0.943	0.921 - 0.967	0
MKL2	0.941	0.914 - 0.97	0
ATXN1	0.959	0.931 - 0.988	0.006
UBR1	0.947	0.923 - 0.971	0
VAMP3	0.991	0.988 - 0.994	0
MAPK1	0.988	0.984 - 0.993	0
SPOPL	0.961	0.947 - 0.976	0
CCDC149	0.882	0.834 - 0.934	0
ARID1B	0.96	0.935 - 0.986	0.003
SBF2	0.945	0.921 - 0.969	0
DENND4C	0.968	0.957 - 0.98	0
EHBP1	0.978	0.968 - 0.987	0
MAT2A	0.996	0.994 - 0.998	0
KIAA1549	0.898	0.864 - 0.932	0
USP34	0.965	0.945 - 0.984	0.001
GAPVD1	0.936	0.909 - 0.964	0
RNF214	0.954	0.923 - 0.987	0.006
KCTD18	0.941	0.914 - 0.969	0
TTLL11	0.771	0.696 - 0.855	0
MTMR12	0.976	0.966 - 0.985	0
AQR	0.935	0.908 - 0.963	0
FRMD3	0.978	0.97 - 0.986	0
FAT4	0.919	0.89 - 0.948	0
DHX15	0.982	0.973 - 0.991	0
KSR1	0.989	0.983 - 0.995	0
MFAP3	0.975	0.964 - 0.986	0
RABGAP1	0.962	0.948 - 0.978	0
GNE	0.971	0.961 - 0.981	0
MICAL3	0.962	0.935 - 0.989	0.007
PREPL	0.982	0.973 - 0.992	0
ELF1	0.984	0.977 - 0.99	0
CTR9	0.975	0.964 - 0.986	0
ASH2L	0.97	0.954 - 0.986	0
SUSD6	0.991	0.986 - 0.996	0.001
DDX50	0.987	0.979 - 0.995	0.001
TRAPPC11	0.972	0.956 - 0.99	0.002
CCDC47	0.992	0.988 - 0.996	0
VPS13B	0.948	0.922 - 0.975	0
FTO	0.985	0.975 - 0.995	0.003
ZNF704	0.955	0.941 - 0.97	0
MTO1	0.915	0.858 - 0.975	0.007
RASAL2	0.954	0.93 - 0.979	0
ZNF407	0.848	0.783 - 0.918	0
HERC1	0.97	0.95 - 0.989	0.003
C10orf76	0.959	0.938 - 0.98	0
SEC31A	0.99	0.985 - 0.995	0
UBR2	0.974	0.959 - 0.989	0.001
NBPF1	0.852	0.792 - 0.917	0
TAF3	0.953	0.92 - 0.987	0.007
NONO	0.996	0.994 - 0.999	0.004
RAB11FIP2	0.968	0.952 - 0.985	0
JMJD1C	0.976	0.964 - 0.988	0
ANKRD17	0.982	0.971 - 0.993	0.001
BBS7	0.931	0.901 - 0.962	0
ABI2	0.949	0.915 - 0.985	0.005
RNASEL	0.938	0.905 - 0.971	0
SYNE1	0.955	0.93 - 0.982	0.001
IQGAP1	0.993	0.989 - 0.997	0.001
KIAA1109	0.957	0.939 - 0.975	0
CLOCK	0.961	0.937 - 0.986	0.002
PTAR1	0.971	0.957 - 0.984	0
CHMP3	0.975	0.966 - 0.984	0
VANGL1	0.95	0.928 - 0.971	0
TNKS2	0.985	0.977 - 0.994	0.001
CTNNB1	0.995	0.993 - 0.997	0
STX17	0.948	0.927 - 0.97	0
KMT2E	0.986	0.978 - 0.995	0.003
ASAP2	0.961	0.944 - 0.979	0
DYNC2H1	0.912	0.877 - 0.949	0
ZNF143	0.937	0.905 - 0.971	0
RNF111	0.959	0.939 - 0.979	0
TMED8	0.972	0.96 - 0.984	0
FAM98B	0.953	0.93 - 0.977	0
MACF1	0.974	0.961 - 0.987	0
WAPAL	0.981	0.969 - 0.993	0.002
ZNF33A	0.981	0.967 - 0.995	0.009
LANCL1	0.986	0.98 - 0.992	0
PHACTR2	0.953	0.934 - 0.972	0
UPF2	0.975	0.959 - 0.991	0.002
RBL2	0.987	0.979 - 0.994	0
SPAG9	0.989	0.983 - 0.996	0.001
UBE3A	0.968	0.951 - 0.985	0
ADD3	0.989	0.984 - 0.993	0
PIK3C3	0.933	0.901 - 0.966	0
CTSO	0.994	0.991 - 0.996	0
MCMBP	0.981	0.969 - 0.993	0.002
SLC10A7	0.864	0.799 - 0.935	0
SDE2	0.976	0.964 - 0.988	0
BOD1L1	0.958	0.936 - 0.981	0
STRN	0.958	0.937 - 0.978	0
PLEKHA7	0.969	0.953 - 0.984	0
GPRASP2	0.963	0.947 - 0.98	0
PLRG1	0.965	0.949 - 0.981	0
NUP133	0.968	0.953 - 0.983	0
DIP2C	0.975	0.964 - 0.987	0
EPHA4	0.952	0.931 - 0.973	0
RORA	0.931	0.907 - 0.956	0
TACC1	0.986	0.981 - 0.992	0
ABLIM1	0.989	0.984 - 0.994	0
TFDP1	0.983	0.975 - 0.991	0
PTPN9	0.956	0.94 - 0.973	0
VEZF1	0.985	0.979 - 0.992	0
CAP1	0.997	0.995 - 0.999	0.001
SPG11	0.975	0.96 - 0.99	0.001
IFIH1	0.981	0.97 - 0.992	0.001
ZNF106	0.977	0.965 - 0.989	0
CHD9	0.955	0.936 - 0.975	0
TRIP12	0.99	0.983 - 0.997	0.004
SCAF8	0.977	0.962 - 0.992	0.003
EIF4EBP2	0.991	0.988 - 0.994	0
RB1	0.987	0.981 - 0.993	0
DDX18	0.982	0.972 - 0.993	0.001
BIRC6	0.969	0.952 - 0.986	0
STX12	0.984	0.977 - 0.991	0
ZNF510	0.9	0.862 - 0.94	0
KLHL5	0.977	0.966 - 0.988	0
RNF19B	0.986	0.98 - 0.991	0
USP37	0.893	0.843 - 0.946	0
SETX	0.98	0.969 - 0.991	0
ZNF776	0.942	0.917 - 0.968	0
SIK2	0.98	0.97 - 0.989	0
DDX6	0.981	0.972 - 0.99	0
POLR1B	0.963	0.94 - 0.986	0.002
NPAT	0.933	0.902 - 0.965	0
DCAF12	0.978	0.967 - 0.989	0
KLF3	0.975	0.965 - 0.986	0
XPO4	0.945	0.915 - 0.977	0.001
TOR1AIP1	0.972	0.961 - 0.984	0
NUP160	0.973	0.959 - 0.987	0
AMOT	0.958	0.946 - 0.971	0
HMGN4	0.996	0.993 - 0.998	0.001
DIP2B	0.97	0.952 - 0.989	0.002
AKT3	0.977	0.968 - 0.986	0
TROVE2	0.972	0.953 - 0.991	0.004
ATE1	0.965	0.95 - 0.98	0
SASH1	0.979	0.971 - 0.988	0
SMEK2	0.987	0.98 - 0.994	0
RBMXL1	0.944	0.917 - 0.973	0
TOPORS	0.96	0.943 - 0.976	0
KMT2A	0.967	0.947 - 0.987	0.002
SP3	0.981	0.968 - 0.994	0.004
PTK2	0.974	0.962 - 0.986	0
REV3L	0.949	0.917 - 0.982	0.003
IREB2	0.968	0.953 - 0.983	0
TMTC2	0.958	0.94 - 0.976	0
NFX1	0.968	0.954 - 0.982	0
DDX60	0.977	0.966 - 0.988	0
CCNYL1	0.969	0.954 - 0.985	0
MOAP1	0.988	0.983 - 0.992	0
TJP1	0.98	0.971 - 0.989	0
CNOT6L	0.963	0.95 - 0.976	0
FBXL3	0.967	0.957 - 0.977	0
GPBP1L1	0.982	0.972 - 0.993	0.001
OSBPL1A	0.974	0.966 - 0.983	0
SNAP29	0.964	0.944 - 0.983	0
IVNS1ABP	0.997	0.996 - 0.998	0
RSBN1	0.944	0.922 - 0.967	0
ATP11B	0.976	0.963 - 0.99	0.001
ROCK2	0.976	0.963 - 0.989	0
FAM161B	0.906	0.862 - 0.952	0
SMARCAD1	0.971	0.953 - 0.989	0.002
EIF4G2	0.998	0.996 - 0.999	0.001
JADE2	0.973	0.961 - 0.986	0
GTF3C4	0.947	0.925 - 0.97	0
ASXL2	0.963	0.944 - 0.982	0
SMARCA5	0.986	0.976 - 0.996	0.006
NCOA4	0.996	0.994 - 0.997	0
RC3H2	0.962	0.945 - 0.979	0
DPP8	0.966	0.945 - 0.988	0.003
DNAJC3	0.991	0.987 - 0.996	0
ATF6	0.981	0.97 - 0.993	0.001
PSIP1	0.981	0.971 - 0.99	0
INPP5F	0.953	0.927 - 0.98	0.001
FRYL	0.961	0.939 - 0.984	0.001
MAN1A2	0.975	0.961 - 0.989	0
SH3GLB1	0.988	0.983 - 0.994	0
BBS9	0.923	0.887 - 0.961	0
ARID5B	0.987	0.981 - 0.993	0
TTC37	0.983	0.975 - 0.991	0
INVS	0.928	0.892 - 0.964	0
ZNF618	0.967	0.946 - 0.989	0.003
PJA2	0.995	0.992 - 0.997	0
TRMT1L	0.964	0.95 - 0.979	0
POLR2B	0.987	0.978 - 0.997	0.008
CDKN2AIP	0.963	0.947 - 0.98	0
SLC30A4	0.872	0.822 - 0.924	0
KLHL11	0.889	0.834 - 0.947	0
SRGAP2B	0.728	0.616 - 0.861	0
ZNF398	0.921	0.881 - 0.963	0
SNX30	0.959	0.944 - 0.974	0
EXOC8	0.95	0.928 - 0.972	0
GNA13	0.993	0.988 - 0.998	0.006
SEC24B	0.973	0.963 - 0.983	0
C11orf57	0.953	0.936 - 0.971	0
ICE1	0.973	0.955 - 0.991	0.003
CHTF8	0.988	0.983 - 0.993	0
LRP6	0.977	0.961 - 0.993	0.004
FDPS	0.983	0.976 - 0.991	0
FBXW11	0.98	0.972 - 0.988	0
MED13	0.974	0.959 - 0.99	0.001
CEBPZ	0.983	0.975 - 0.99	0
VPS36	0.982	0.971 - 0.993	0.001
AP2B1	0.993	0.99 - 0.997	0
SCAPER	0.881	0.837 - 0.928	0
ZNF24	0.98	0.97 - 0.989	0
KLF7	0.975	0.963 - 0.987	0
UBXN7	0.968	0.947 - 0.99	0.004
USP12	0.981	0.971 - 0.991	0
SUV420H1	0.968	0.949 - 0.987	0.001
TBCCD1	0.951	0.92 - 0.984	0.004
CDK19	0.976	0.965 - 0.987	0
KBTBD7	0.911	0.881 - 0.943	0
TRIP11	0.955	0.935 - 0.975	0
MSL2	0.97	0.954 - 0.987	0.001
CLCC1	0.966	0.942 - 0.99	0.006
FAM8A1	0.98	0.972 - 0.989	0
CFAP97	0.982	0.97 - 0.994	0.003
RBBP5	0.968	0.949 - 0.988	0.002
SLAIN2	0.978	0.965 - 0.991	0.001
IARS2	0.994	0.99 - 0.997	0.001
SORBS2	0.95	0.937 - 0.963	0
BMPR2	0.984	0.977 - 0.991	0
CCP110	0.927	0.884 - 0.972	0.002
GLIS3	0.965	0.944 - 0.987	0.002
SCAF11	0.981	0.971 - 0.992	0.001
KAT2B	0.969	0.953 - 0.985	0
PTPRK	0.984	0.977 - 0.991	0
HIAT1	0.991	0.985 - 0.997	0.003
MIEF1	0.972	0.959 - 0.986	0
UBR3	0.968	0.951 - 0.986	0.001
PUM2	0.988	0.981 - 0.995	0.001
PPM1D	0.963	0.944 - 0.983	0
PRPF18	0.952	0.923 - 0.981	0.002
PDPK1	0.925	0.896 - 0.955	0
USP24	0.976	0.959 - 0.992	0.003
RBM12	0.983	0.972 - 0.994	0.002
KLF13	0.983	0.976 - 0.99	0
GABPA	0.971	0.957 - 0.986	0
LRBA	0.953	0.938 - 0.968	0
AGGF1	0.967	0.952 - 0.982	0
HBP1	0.972	0.963 - 0.981	0
OSBPL9	0.98	0.968 - 0.992	0.001
SYNM	0.98	0.967 - 0.993	0.003
APP	0.999	0.998 - 0.999	0
DDI2	0.95	0.922 - 0.978	0.001
GLUD2	0.874	0.834 - 0.915	0
MRFAP1	0.997	0.995 - 0.998	0
ING3	0.934	0.908 - 0.96	0
FUBP3	0.979	0.968 - 0.991	0.001
PLEKHM3	0.832	0.763 - 0.907	0
NMT2	0.963	0.944 - 0.983	0
CUL4A	0.981	0.967 - 0.995	0.008
UBE4A	0.978	0.965 - 0.99	0.001
WDR3	0.955	0.923 - 0.988	0.009
SRP72	0.99	0.985 - 0.996	0.001
PCM1	0.979	0.967 - 0.991	0
WDR11	0.974	0.957 - 0.992	0.004
DIS3	0.953	0.926 - 0.982	0.001
2020-09-10	0.988	0.983 - 0.993	0
MED17	0.931	0.888 - 0.976	0.003
PIK3CA	0.955	0.932 - 0.978	0
C16orf72	0.935	0.907 - 0.965	0
ALMS1	0.927	0.882 - 0.973	0.002
PIK3C2A	0.978	0.969 - 0.988	0
USO1	0.992	0.988 - 0.996	0
NIPBL	0.973	0.955 - 0.991	0.003
MAP2K4	0.972	0.953 - 0.992	0.007
CTNNA1	0.994	0.992 - 0.996	0
PIK3R4	0.963	0.947 - 0.979	0
PCYOX1	0.992	0.989 - 0.995	0
KIAA0368	0.984	0.975 - 0.993	0
BCL2	0.986	0.98 - 0.991	0
AIDA	0.981	0.969 - 0.993	0.002
SNX27	0.982	0.97 - 0.994	0.004
SYT11	0.987	0.977 - 0.996	0.008
ZBTB5	0.964	0.942 - 0.985	0.001
GALK2	0.911	0.88 - 0.944	0
ARHGEF10	0.973	0.957 - 0.988	0.001
ARCN1	0.996	0.993 - 0.999	0.006
SUCLA2	0.982	0.975 - 0.99	0
AGPS	0.981	0.971 - 0.99	0
TDRD7	0.948	0.931 - 0.966	0
GOLIM4	0.99	0.986 - 0.995	0
SOCS5	0.979	0.965 - 0.993	0.004
KLHL9	0.97	0.96 - 0.98	0
OTUD7B	0.948	0.914 - 0.983	0.004
DNAJC27	0.919	0.87 - 0.97	0.002
AKAP13	0.981	0.969 - 0.993	0.002
DOCK4	0.97	0.952 - 0.989	0.002
CDKL5	0.926	0.892 - 0.961	0
APPBP2	0.971	0.952 - 0.991	0.006
CTBP2	0.962	0.949 - 0.976	0
TET2	0.921	0.879 - 0.965	0.001
FBXO38	0.953	0.93 - 0.976	0
KANSL1L	0.98	0.968 - 0.993	0.002
NCOA3	0.979	0.966 - 0.991	0.001
SWT1	0.911	0.878 - 0.946	0
FNBP1L	0.984	0.978 - 0.989	0
SALL2	0.969	0.946 - 0.992	0.009
TSTD2	0.935	0.893 - 0.98	0.005
MSH2	0.971	0.952 - 0.991	0.005
MAPK8	0.936	0.904 - 0.97	0
PRPF38A	0.976	0.962 - 0.99	0.001
ABCB10	0.967	0.95 - 0.985	0
DGKH	0.951	0.918 - 0.985	0.005
CHD6	0.963	0.938 - 0.987	0.003
VGLL4	0.976	0.96 - 0.993	0.004
PPP1R8	0.979	0.967 - 0.992	0.002
DIS3L	0.962	0.943 - 0.981	0
EFTUD1	0.961	0.939 - 0.984	0.001
CASP7	0.979	0.967 - 0.991	0.001
ZNF184	0.947	0.921 - 0.974	0
CREB3L2	0.99	0.983 - 0.997	0.005
PTPRM	0.994	0.99 - 0.998	0.002
ATP11C	0.975	0.959 - 0.991	0.002
TRAF3IP1	0.964	0.942 - 0.986	0.002
TBL1X	0.988	0.981 - 0.994	0
EYA3	0.964	0.945 - 0.982	0
PJA1	0.979	0.965 - 0.993	0.004
ZNF33B	0.974	0.963 - 0.985	0
RIF1	0.965	0.941 - 0.99	0.007
SMU1	0.963	0.949 - 0.976	0
RBM8A	0.986	0.978 - 0.995	0.001
CNOT4	0.936	0.907 - 0.965	0
MGAT5	0.985	0.975 - 0.994	0.002
PAIP2	0.989	0.984 - 0.994	0
FKTN	0.942	0.916 - 0.968	0
LEO1	0.973	0.957 - 0.989	0.001
RANBP2	0.976	0.965 - 0.988	0
VWA8	0.95	0.928 - 0.972	0
BUD13	0.971	0.952 - 0.991	0.004
SETBP1	0.943	0.918 - 0.97	0
ZNF155	0.842	0.768 - 0.924	0
ZNF148	0.963	0.947 - 0.979	0
PARD3B	0.893	0.851 - 0.937	0
DPYSL2	0.995	0.992 - 0.998	0.001
USP10	0.984	0.975 - 0.993	0.001
KDM5A	0.975	0.957 - 0.994	0.009
ZMIZ1	0.99	0.983 - 0.997	0.008
KIAA1958	0.929	0.893 - 0.967	0
SPATA5	0.869	0.791 - 0.955	0.004
MGAT4A	0.984	0.974 - 0.994	0.002
PRDM10	0.907	0.845 - 0.974	0.007
CDC14B	0.922	0.897 - 0.948	0
XPO7	0.982	0.972 - 0.993	0.002
CCNI	0.998	0.997 - 0.999	0
GPR107	0.987	0.979 - 0.995	0.001
SEMA5A	0.97	0.957 - 0.983	0
MED13L	0.985	0.974 - 0.996	0.006
RAB3GAP2	0.959	0.939 - 0.979	0
RBSN	0.937	0.906 - 0.97	0
C17orf80	0.966	0.943 - 0.989	0.004
HELQ	0.92	0.888 - 0.953	0
ATMIN	0.981	0.969 - 0.993	0.002
BRAF	0.957	0.932 - 0.982	0.001
ZNF699	0.841	0.783 - 0.904	0
ACVR2A	0.89	0.853 - 0.929	0
ANKRD27	0.958	0.929 - 0.989	0.008
POLK	0.946	0.921 - 0.972	0
PLD1	0.956	0.929 - 0.983	0.001
GPBP1	0.985	0.976 - 0.993	0
DIXDC1	0.983	0.972 - 0.993	0.001
SKIV2L2	0.975	0.965 - 0.986	0
TBC1D5	0.968	0.95 - 0.986	0.001
PKN2	0.978	0.966 - 0.99	0
CTDSPL2	0.96	0.935 - 0.986	0.003
CLTC	0.996	0.993 - 0.999	0.007
GEMIN5	0.964	0.946 - 0.983	0
PGM2	0.975	0.963 - 0.988	0
IFIT5	0.977	0.966 - 0.988	0
ACBD3	0.992	0.986 - 0.998	0.006
CEP350	0.967	0.944 - 0.99	0.006
HIPK3	0.988	0.982 - 0.994	0
CENPBD1	0.838	0.788 - 0.892	0
DYM	0.959	0.94 - 0.978	0
CCNY	0.989	0.983 - 0.995	0.001
YPEL2	0.976	0.964 - 0.989	0
AFF4	0.989	0.983 - 0.994	0
FBXO28	0.98	0.969 - 0.992	0.001
USP27X	0.918	0.885 - 0.952	0
FEM1B	0.976	0.965 - 0.988	0
ATRX	0.964	0.943 - 0.985	0.001
NCKAP1	0.979	0.967 - 0.991	0.001
STAM2	0.966	0.948 - 0.984	0
FOXO3	0.984	0.975 - 0.993	0
PTPRA	0.989	0.982 - 0.996	0.002
DDX1	0.988	0.983 - 0.994	0
FOXN3	0.974	0.964 - 0.985	0
STAG2	0.984	0.978 - 0.991	0
EIF3L	0.994	0.992 - 0.996	0
KIAA1279	0.978	0.966 - 0.991	0.001
HAUS2	0.95	0.923 - 0.978	0.001
TSPYL4	0.98	0.969 - 0.992	0.001
SNX9	0.987	0.981 - 0.994	0
HIPK2	0.993	0.991 - 0.996	0
MCFD2	0.995	0.992 - 0.998	0.001
PURB	0.984	0.974 - 0.994	0.003
COG6	0.937	0.909 - 0.966	0
RAVER2	0.949	0.932 - 0.968	0
SPIN1	0.989	0.984 - 0.993	0
DDX20	0.931	0.89 - 0.974	0.002
ERCC4	0.867	0.804 - 0.934	0
ZFR	0.984	0.976 - 0.992	0
CDKAL1	0.949	0.918 - 0.982	0.003
ZNF697	0.968	0.948 - 0.989	0.003
ZSCAN25	0.925	0.881 - 0.971	0.002
AP1G1	0.981	0.971 - 0.991	0
LIFR	0.983	0.976 - 0.991	0
SCRN3	0.957	0.935 - 0.98	0
SIPA1L1	0.981	0.969 - 0.993	0.002
SPTLC1	0.983	0.977 - 0.99	0
METAP2	0.985	0.977 - 0.993	0
HNRNPF	0.996	0.993 - 0.999	0.005
SNIP1	0.934	0.902 - 0.968	0
KDM6A	0.972	0.952 - 0.992	0.006
SLC12A6	0.956	0.936 - 0.975	0
ZNF2	0.84	0.767 - 0.919	0
ALG11	0.817	0.749 - 0.892	0
ZFP3	0.908	0.871 - 0.947	0
OPHN1	0.868	0.802 - 0.939	0
APPL1	0.969	0.957 - 0.983	0
TAOK3	0.963	0.943 - 0.984	0
VPS13C	0.975	0.957 - 0.993	0.006
NUCKS1	0.996	0.994 - 0.998	0
ZNF689	0.917	0.872 - 0.964	0.001
ZNF821	0.86	0.807 - 0.918	0
ZNF136	0.893	0.852 - 0.937	0
EIF4B	0.997	0.996 - 0.998	0
ZNF830	0.965	0.947 - 0.983	0
TXNDC16	0.949	0.928 - 0.97	0
TMEM57	0.964	0.951 - 0.977	0
TOB2	0.986	0.981 - 0.991	0
TRDMT1	0.816	0.727 - 0.916	0.001
GALC	0.98	0.97 - 0.99	0
TMEM170B	0.933	0.887 - 0.982	0.008
KIAA1614	0.832	0.771 - 0.899	0
ATXN7L3B	0.984	0.977 - 0.991	0
TCP11L1	0.956	0.931 - 0.983	0.001
SPIRE1	0.989	0.982 - 0.997	0.006
HECA	0.979	0.966 - 0.992	0.001
PHAX	0.969	0.956 - 0.981	0
NBEAL1	0.877	0.827 - 0.93	0
IMPACT	0.973	0.96 - 0.987	0
TTF1	0.954	0.928 - 0.98	0.001
GAFA3	0.835	0.758 - 0.919	0
GCC2	0.967	0.949 - 0.986	0.001
EPRS	0.994	0.99 - 0.999	0.009
SNX2	0.986	0.982 - 0.991	0
DHFRL1	0.9	0.867 - 0.934	0
IPO8	0.98	0.969 - 0.992	0.001
TESK2	0.895	0.838 - 0.955	0.001
YES1	0.989	0.982 - 0.995	0.001
ATL1	0.921	0.884 - 0.96	0
RBM43	0.972	0.958 - 0.987	0
SESTD1	0.947	0.927 - 0.967	0
FBXL4	0.952	0.929 - 0.975	0
ZNF644	0.968	0.947 - 0.99	0.004
KIAA0196	0.988	0.979 - 0.997	0.009
TSPYL1	0.993	0.991 - 0.996	0
ADH5	0.987	0.984 - 0.991	0
BRD3	0.953	0.928 - 0.979	0
ZC3HAV1	0.981	0.968 - 0.995	0.009
CDKN1B	0.992	0.988 - 0.997	0
KIAA2018	0.926	0.888 - 0.965	0
N4BP1	0.964	0.943 - 0.986	0.002
SNAPC3	0.963	0.943 - 0.983	0
SH3RF1	0.964	0.948 - 0.98	0
RCHY1	0.938	0.915 - 0.962	0
CCDC43	0.971	0.954 - 0.988	0.001
CREBL2	0.992	0.989 - 0.995	0
RAB6A	0.99	0.986 - 0.995	0
ZNF329	0.942	0.915 - 0.97	0
ASNSD1	0.982	0.974 - 0.99	0
STAM	0.972	0.957 - 0.988	0.001
FBXO3	0.944	0.923 - 0.966	0
KAZN	0.941	0.908 - 0.975	0.001
IQCK	0.939	0.907 - 0.973	0.001
CEPT1	0.957	0.93 - 0.984	0.002
FNDC3A	0.987	0.979 - 0.994	0.001
AFF3	0.942	0.911 - 0.973	0
SMARCA1	0.99	0.983 - 0.998	0.009
UNC13B	0.986	0.979 - 0.994	0.001
NRAS	0.991	0.986 - 0.996	0.001
TTC27	0.97	0.95 - 0.99	0.004
FRMD4B	0.967	0.949 - 0.985	0
TYW3	0.959	0.938 - 0.981	0
GPATCH11	0.953	0.92 - 0.986	0.005
SCARB2	0.997	0.995 - 0.999	0.005
RBMX	0.992	0.987 - 0.996	0
IPP	0.935	0.908 - 0.963	0
REST	0.961	0.943 - 0.979	0
PRKAR1A	0.996	0.993 - 0.998	0
NBAS	0.965	0.948 - 0.983	0
YTHDF2	0.988	0.979 - 0.997	0.007
ADIPOR1	0.993	0.989 - 0.998	0.003
SNRNP48	0.951	0.92 - 0.984	0.004
TAPT1	0.957	0.935 - 0.979	0
TMOD3	0.97	0.957 - 0.984	0
SHOC2	0.983	0.973 - 0.993	0.001
SYNE2	0.978	0.966 - 0.99	0
CEP120	0.967	0.95 - 0.984	0
C9orf64	0.978	0.969 - 0.988	0
ZNF543	0.853	0.801 - 0.909	0
RHBDD1	0.965	0.943 - 0.987	0.002
BLMH	0.977	0.964 - 0.99	0
KIAA0922	0.955	0.929 - 0.982	0.001
ARL2BP	0.966	0.951 - 0.982	0
APPL2	0.983	0.972 - 0.995	0.005
METTL16	0.961	0.934 - 0.988	0.005
TM9SF1	0.941	0.902 - 0.982	0.005
ACADM	0.986	0.982 - 0.991	0
STXBP1	0.99	0.983 - 0.996	0.001
PKP4	0.989	0.983 - 0.994	0
ALAD	0.975	0.966 - 0.985	0
TCF7L2	0.96	0.943 - 0.976	0
HMGN2	0.997	0.995 - 0.999	0.007
SPTY2D1	0.966	0.95 - 0.982	0
TRAK2	0.982	0.972 - 0.993	0.001
MB21D2	0.957	0.938 - 0.976	0
ADNP2	0.972	0.952 - 0.993	0.009
POLA1	0.942	0.904 - 0.981	0.004
ABHD17B	0.959	0.942 - 0.976	0
OXSR1	0.98	0.967 - 0.993	0.002
IFT88	0.955	0.933 - 0.978	0
NTN4	0.995	0.993 - 0.997	0
CXorf56	0.978	0.961 - 0.994	0.009
SERBP1	0.992	0.987 - 0.996	0
COPS4	0.968	0.956 - 0.979	0
MPDZ	0.966	0.946 - 0.987	0.001
WWTR1	0.995	0.992 - 0.998	0.001
CWC27	0.966	0.942 - 0.991	0.007
THUMPD1	0.979	0.968 - 0.989	0
EXO5	0.913	0.853 - 0.977	0.008
IKZF5	0.955	0.935 - 0.975	0
TJP2	0.977	0.969 - 0.985	0
ZNF304	0.924	0.9 - 0.95	0
FAM35A	0.978	0.967 - 0.99	0
ZNF322	0.885	0.82 - 0.956	0.002
DYRK3	0.935	0.904 - 0.966	0
ZNF561	0.945	0.924 - 0.966	0
PIK3CB	0.983	0.973 - 0.992	0
CSNK1A1	0.988	0.98 - 0.996	0.003
RNF41	0.951	0.932 - 0.97	0
CHM	0.945	0.924 - 0.968	0
TOM1L1	0.966	0.953 - 0.979	0
C11orf58	0.98	0.971 - 0.988	0
MKLN1	0.96	0.939 - 0.981	0
ZNF658	0.668	0.58 - 0.769	0
ARHGAP26	0.969	0.952 - 0.987	0.001
DNTTIP2	0.969	0.95 - 0.988	0.002
UBXN2B	0.979	0.968 - 0.991	0
ASB7	0.937	0.904 - 0.971	0
SMAD5	0.974	0.962 - 0.987	0
PGAM1	0.995	0.992 - 0.998	0.002
IKBKAP	0.98	0.965 - 0.995	0.008
ZSCAN20	0.788	0.683 - 0.91	0.001
ACADSB	0.975	0.966 - 0.985	0
ZDHHC6	0.975	0.964 - 0.986	0
RLF	0.976	0.96 - 0.992	0.004
TRMT61B	0.949	0.928 - 0.971	0
LPHN2	0.989	0.983 - 0.995	0
CCDC186	0.943	0.915 - 0.971	0
KIAA1429	0.963	0.944 - 0.983	0
TBC1D19	0.919	0.889 - 0.949	0
KLHL32	0.873	0.816 - 0.934	0
ASCC1	0.95	0.927 - 0.973	0
RAD50	0.977	0.967 - 0.988	0
GUCY1A3	0.992	0.987 - 0.997	0.001
EPS15	0.983	0.972 - 0.995	0.006
ZNF280D	0.936	0.893 - 0.981	0.006
FAM175A	0.883	0.842 - 0.925	0
UBAP2	0.953	0.921 - 0.987	0.007
DENND4A	0.959	0.934 - 0.984	0.002
USP1	0.982	0.97 - 0.993	0.002
SEPP1	0.994	0.991 - 0.996	0
FAM179B	0.929	0.893 - 0.966	0
VWA9	0.964	0.948 - 0.981	0
GCC1	0.969	0.949 - 0.989	0.002
CAND1	0.983	0.97 - 0.995	0.007
MORF4L1	0.991	0.987 - 0.995	0
METTL24	0.862	0.818 - 0.908	0
IPO5	0.988	0.981 - 0.994	0
EXTL2	0.948	0.921 - 0.977	0
ZNF134	0.95	0.928 - 0.972	0
RFX3	0.912	0.852 - 0.977	0.008
NUS1	0.98	0.966 - 0.994	0.006
ABHD13	0.959	0.931 - 0.987	0.005
SNX7	0.987	0.982 - 0.993	0
BCL9	0.956	0.929 - 0.985	0.003
IPPK	0.836	0.732 - 0.954	0.008
ABI1	0.986	0.976 - 0.995	0.003
KMT2C	0.965	0.944 - 0.986	0.002
LTA4H	0.985	0.977 - 0.992	0
SOCS6	0.954	0.935 - 0.973	0
PROSC	0.987	0.981 - 0.993	0
ZW10	0.968	0.946 - 0.991	0.006
MYO6	0.982	0.974 - 0.989	0
FEZ2	0.964	0.942 - 0.986	0.001
PRKAA1	0.985	0.978 - 0.993	0
PNRC2	0.99	0.986 - 0.995	0
API5	0.988	0.981 - 0.995	0
AJUBA	0.985	0.977 - 0.994	0.001
ZBTB44	0.983	0.971 - 0.994	0.004
ITGA6	0.994	0.991 - 0.996	0
FAM172A	0.973	0.962 - 0.985	0
TMEM245	0.982	0.975 - 0.988	0
DISP1	0.944	0.921 - 0.969	0
AASDH	0.929	0.888 - 0.971	0.001
FRS2	0.966	0.942 - 0.99	0.006
G3BP2	0.99	0.985 - 0.995	0
SYDE2	0.799	0.731 - 0.872	0
ERMAP	0.959	0.936 - 0.982	0.001
URI1	0.976	0.963 - 0.989	0
VPS26A	0.985	0.978 - 0.992	0
MMADHC	0.993	0.99 - 0.997	0
CNOT6	0.968	0.951 - 0.986	0
FAM73A	0.952	0.934 - 0.971	0
PER3	0.97	0.957 - 0.984	0
ZNF416	0.88	0.839 - 0.923	0
ZFYVE16	0.97	0.948 - 0.992	0.008
CRK	0.989	0.983 - 0.994	0
COX15	0.977	0.969 - 0.987	0
SMAD4	0.961	0.942 - 0.98	0
C4orf3	0.994	0.992 - 0.996	0
2020-03-06	0.989	0.983 - 0.994	0
ZNF654	0.953	0.931 - 0.976	0
DDX59	0.959	0.933 - 0.985	0.002
ACAP2	0.969	0.95 - 0.988	0.002
ZNF41	0.954	0.922 - 0.987	0.007
ELP4	0.967	0.952 - 0.982	0
TXNIP	0.999	0.999 - 1	0.001
WBP4	0.967	0.948 - 0.987	0.001
TRIM13	0.942	0.919 - 0.966	0
TTC19	0.977	0.962 - 0.991	0.002
MAPK10	0.925	0.878 - 0.974	0.003
SULT1C4	0.995	0.991 - 0.998	0.004
ZNF17	0.907	0.843 - 0.975	0.008
CHURC1	0.978	0.969 - 0.989	0
SOS2	0.972	0.959 - 0.984	0
YPEL1	0.828	0.74 - 0.927	0.001
ERCC6L2	0.912	0.86 - 0.968	0.002
EGLN1	0.987	0.982 - 0.992	0
MRPS14	0.965	0.948 - 0.982	0
RC3H1	0.956	0.928 - 0.985	0.003
TTC30B	0.934	0.904 - 0.966	0
EIF4E3	0.944	0.922 - 0.966	0
NUDT3	0.935	0.894 - 0.979	0.004
ZFP90	0.959	0.934 - 0.984	0.001
FAF2	0.984	0.976 - 0.993	0
SNX18	0.97	0.957 - 0.983	0
IL17RD	0.929	0.9 - 0.959	0
TRAPPC8	0.958	0.938 - 0.979	0
SLC25A24	0.972	0.959 - 0.984	0
DHX40	0.98	0.971 - 0.99	0
SMC2	0.965	0.941 - 0.99	0.007
SPATA6	0.918	0.887 - 0.95	0
PANK3	0.974	0.96 - 0.99	0.001
PRKD3	0.975	0.958 - 0.993	0.006
SECISBP2L	0.976	0.966 - 0.986	0
ZNF225	0.849	0.763 - 0.945	0.003
RAB4A	0.977	0.965 - 0.988	0
TRIM23	0.959	0.939 - 0.98	0
MUT	0.985	0.979 - 0.992	0
ZNF28	0.927	0.896 - 0.96	0
LMTK2	0.97	0.956 - 0.985	0
MANEA	0.984	0.973 - 0.994	0.003
IGIP	0.966	0.95 - 0.982	0
NAPEPLD	0.942	0.917 - 0.968	0
PELO	0.978	0.964 - 0.991	0.001
FCHO2	0.98	0.972 - 0.988	0
USP38	0.96	0.94 - 0.98	0
MTHFR	0.961	0.942 - 0.981	0
ATF2	0.983	0.971 - 0.994	0.004
IGF1R	0.978	0.969 - 0.987	0
IRF2BP2	0.995	0.992 - 0.998	0.001
PTEN	0.981	0.97 - 0.991	0
PPP1R15B	0.994	0.99 - 0.999	0.008
AHCYL1	0.995	0.991 - 0.999	0.006
ZNF649	0.902	0.868 - 0.938	0
B3GALNT1	0.983	0.974 - 0.991	0
LMBRD1	0.994	0.992 - 0.997	0
CALD1	0.998	0.996 - 0.999	0.002
TRIM32	0.965	0.943 - 0.988	0.003
RBM22	0.983	0.974 - 0.992	0
IL6ST	0.996	0.993 - 0.998	0
LYSMD3	0.973	0.962 - 0.983	0
SERINC3	0.995	0.992 - 0.998	0
CRY2	0.987	0.982 - 0.993	0
MGA	0.929	0.889 - 0.97	0.001
CLPX	0.977	0.961 - 0.993	0.006
ZC3H12C	0.904	0.868 - 0.94	0
PTPN13	0.973	0.958 - 0.988	0.001
KIF3B	0.988	0.983 - 0.993	0
ZNF112	0.856	0.8 - 0.916	0
ZNF805	0.892	0.825 - 0.964	0.004
ZFHX3	0.934	0.903 - 0.966	0
FAM114A2	0.939	0.912 - 0.967	0
DAZAP2	0.994	0.992 - 0.997	0
ERBB2IP	0.982	0.971 - 0.992	0.001
TTC30A	0.963	0.941 - 0.986	0.002
AP3B1	0.97	0.956 - 0.983	0
MXI1	0.992	0.989 - 0.995	0
TAF1B	0.945	0.919 - 0.972	0
SLU7	0.97	0.959 - 0.981	0
SUGT1	0.927	0.892 - 0.962	0
RNF146	0.982	0.971 - 0.994	0.002
CLASP2	0.918	0.883 - 0.955	0
BHLHB9	0.869	0.803 - 0.941	0.001
FAM188A	0.973	0.953 - 0.993	0.009
SRFBP1	0.943	0.92 - 0.967	0
MFSD6	0.969	0.956 - 0.982	0
ZNF260	0.944	0.918 - 0.972	0
GLCE	0.969	0.954 - 0.985	0
EDA2R	0.98	0.966 - 0.994	0.004
ZNF737	0.946	0.917 - 0.976	0
PMS2	0.96	0.938 - 0.983	0.001
ANKRD50	0.97	0.952 - 0.989	0.002
USP33	0.975	0.961 - 0.988	0
ITCH	0.98	0.968 - 0.992	0.001
VPS35	0.98	0.971 - 0.988	0
PICALM	0.996	0.994 - 0.999	0.002
DET1	0.919	0.876 - 0.964	0.001
GPALPP1	0.925	0.875 - 0.978	0.006
BLZF1	0.978	0.964 - 0.993	0.004
BCKDHA	0.915	0.88 - 0.953	0
DMXL1	0.957	0.941 - 0.974	0
VTI1A	0.877	0.815 - 0.943	0
DARS	0.996	0.994 - 0.998	0.001
TLR4	0.986	0.977 - 0.995	0.002
MMAA	0.911	0.878 - 0.946	0
NME7	0.943	0.908 - 0.979	0.002
ZYG11B	0.959	0.944 - 0.975	0
DDHD2	0.972	0.954 - 0.99	0.003
CDS2	0.967	0.955 - 0.98	0
ZFP1	0.922	0.891 - 0.954	0
CADPS2	0.966	0.951 - 0.982	0
GID8	0.979	0.969 - 0.99	0
HERPUD2	0.981	0.97 - 0.992	0.001
PPP6C	0.981	0.974 - 0.988	0
THNSL1	0.937	0.914 - 0.96	0
LNX2	0.957	0.941 - 0.974	0
MTAP	0.9	0.855 - 0.948	0
PRKAA2	0.966	0.955 - 0.977	0
TMEM167B	0.982	0.971 - 0.992	0
DCP1A	0.966	0.944 - 0.989	0.004
PPARA	0.967	0.948 - 0.986	0.001
ST13	0.996	0.995 - 0.997	0
KLF10	0.997	0.996 - 0.999	0.002
TRIM4	0.973	0.962 - 0.983	0
KDELC2	0.993	0.987 - 0.998	0.006
FAM120A	0.99	0.986 - 0.994	0
ZHX1	0.975	0.959 - 0.99	0.002
ATXN7L1	0.926	0.877 - 0.978	0.006
UNC119B	0.988	0.983 - 0.994	0
TPRG1L	0.987	0.983 - 0.991	0
ANKRD33B	0.987	0.98 - 0.994	0
TNFSF13	0.985	0.977 - 0.993	0
ARHGEF37	0.983	0.976 - 0.991	0
SPATA5L1	0.947	0.911 - 0.985	0.007
DENND6A	0.96	0.941 - 0.98	0
INIP	0.945	0.926 - 0.964	0
PARP4	0.99	0.985 - 0.996	0
TOMM20	0.997	0.995 - 0.998	0
MRPL44	0.987	0.982 - 0.993	0
ZNF473	0.861	0.795 - 0.932	0
LIN54	0.903	0.866 - 0.941	0
ZCCHC14	0.978	0.966 - 0.99	0
AR	0.944	0.927 - 0.961	0
CHIC1	0.946	0.919 - 0.974	0
DNAL1	0.943	0.904 - 0.983	0.006
DR1	0.967	0.945 - 0.99	0.004
TMCO3	0.974	0.959 - 0.991	0.002
GSTCD	0.911	0.86 - 0.965	0.002
LRPPRC	0.986	0.98 - 0.992	0
LPP	0.982	0.969 - 0.994	0.004
EPM2A	0.842	0.783 - 0.906	0
BRWD3	0.942	0.903 - 0.982	0.005
XPR1	0.977	0.965 - 0.989	0
OSBPL8	0.983	0.974 - 0.991	0
CHUK	0.961	0.934 - 0.99	0.008
PIGN	0.955	0.926 - 0.986	0.005
IPO11	0.95	0.93 - 0.97	0
GNG10	0.973	0.957 - 0.989	0.001
CWF19L2	0.961	0.941 - 0.981	0
ANKIB1	0.99	0.984 - 0.997	0.004
MAPRE2	0.993	0.989 - 0.997	0.001
ZNF597	0.872	0.8 - 0.951	0.002
INTS12	0.932	0.899 - 0.966	0
TMEM184C	0.979	0.967 - 0.991	0.001
TMLHE	0.925	0.892 - 0.958	0
TMEM30A	0.996	0.994 - 0.999	0.003
CCDC121	0.834	0.785 - 0.885	0
FASTKD2	0.959	0.939 - 0.98	0
SEPSECS	0.966	0.949 - 0.983	0
MBLAC2	0.899	0.856 - 0.945	0
RIN2	0.985	0.98 - 0.991	0
ANKRD12	0.97	0.951 - 0.99	0.003
HSPA1L	0.791	0.731 - 0.856	0
ZADH2	0.964	0.942 - 0.986	0.002
RAB14	0.991	0.987 - 0.995	0
AP1AR	0.97	0.959 - 0.981	0
DHX29	0.982	0.969 - 0.995	0.009
DIAPH1	0.994	0.991 - 0.996	0
GDI2	0.997	0.995 - 0.999	0.003
EXOC4	0.979	0.964 - 0.993	0.004
BPNT1	0.973	0.96 - 0.986	0
PHOSPHO2	0.887	0.844 - 0.932	0
AGTPBP1	0.966	0.941 - 0.991	0.009
ZNF615	0.951	0.924 - 0.978	0.001
ZNF189	0.99	0.985 - 0.994	0
KTN1	0.987	0.979 - 0.996	0.005
KLHL8	0.935	0.904 - 0.968	0
RBBP9	0.987	0.978 - 0.996	0.003
MBNL2	0.993	0.988 - 0.997	0.002
PABPC4L	0.929	0.9 - 0.959	0
ABCB7	0.972	0.96 - 0.985	0
ZNF623	0.963	0.936 - 0.99	0.008
MAP2K5	0.947	0.915 - 0.981	0.003
FAM13B	0.958	0.941 - 0.974	0
LRIG3	0.983	0.972 - 0.993	0.001
TMEM220	0.96	0.943 - 0.976	0
C1orf109	0.943	0.904 - 0.982	0.005
RNF125	0.931	0.889 - 0.976	0.003
FER	0.913	0.873 - 0.955	0
GPD2	0.974	0.956 - 0.993	0.006
LCMT2	0.882	0.832 - 0.937	0
LACC1	0.957	0.932 - 0.982	0.001
FARS2	0.945	0.927 - 0.964	0
SLC35A3	0.96	0.944 - 0.977	0
CAB39	0.99	0.983 - 0.997	0.003
PCGF5	0.975	0.967 - 0.984	0
MSH3	0.939	0.918 - 0.961	0
CHMP1B	0.988	0.983 - 0.993	0
AHNAK	0.998	0.997 - 0.999	0
ZKSCAN4	0.942	0.903 - 0.982	0.005
ACBD5	0.982	0.974 - 0.991	0
DDB1	0.986	0.978 - 0.994	0.001
SPRED1	0.983	0.974 - 0.993	0.001
NOA1	0.965	0.949 - 0.983	0
THAP1	0.951	0.924 - 0.979	0.001
HHAT	0.932	0.895 - 0.97	0.001
BDP1	0.962	0.938 - 0.986	0.002
IFIT1	0.988	0.982 - 0.994	0
EID1	0.997	0.995 - 0.998	0
LEPROT	0.994	0.991 - 0.997	0
CCDC117	0.845	0.762 - 0.936	0.001
IRAK1BP1	0.848	0.763 - 0.942	0.002
ARHGAP5	0.979	0.969 - 0.988	0
COL4A3BP	0.97	0.957 - 0.983	0
SAMD15	0.899	0.831 - 0.973	0.008
ARHGEF3	0.966	0.948 - 0.984	0
CUL5	0.972	0.958 - 0.987	0
ICE2	0.919	0.875 - 0.965	0.001
CIRH1A	0.984	0.974 - 0.994	0.002
CYB5RL	0.864	0.782 - 0.954	0.004
DUSP11	0.964	0.947 - 0.982	0
FAN1	0.96	0.933 - 0.987	0.004
RAD17	0.964	0.949 - 0.98	0
KIAA0232	0.98	0.969 - 0.992	0.001
ESYT2	0.993	0.989 - 0.997	0
KIAA0825	0.567	0.446 - 0.721	0
ATG4C	0.943	0.919 - 0.967	0
NUP54	0.973	0.955 - 0.991	0.004
ATP10D	0.97	0.955 - 0.984	0
HCFC2	0.956	0.928 - 0.985	0.003
ZBTB21	0.963	0.94 - 0.985	0.001
DBT	0.911	0.877 - 0.947	0
LRRC58	0.979	0.967 - 0.991	0.001
DIAPH2	0.964	0.947 - 0.981	0
ZNF845	0.885	0.839 - 0.934	0
DAPK1	0.987	0.977 - 0.996	0.006
CLP1	0.927	0.893 - 0.962	0
RIOK3	0.991	0.985 - 0.997	0.002
ERLIN2	0.976	0.967 - 0.986	0
CCDC115	0.977	0.967 - 0.988	0
TBC1D15	0.957	0.942 - 0.973	0
PPP1R3D	0.912	0.875 - 0.952	0
SLC35B4	0.969	0.951 - 0.987	0.001
NUDT21	0.988	0.981 - 0.996	0.002
ZBTB6	0.933	0.904 - 0.963	0
ADAM10	0.984	0.974 - 0.995	0.003
B3GNT2	0.989	0.983 - 0.995	0
CLMN	0.964	0.947 - 0.982	0
PTPRG	0.972	0.963 - 0.982	0
HSPA4L	0.946	0.925 - 0.969	0
RPUSD4	0.967	0.944 - 0.991	0.008
GAB2	0.973	0.959 - 0.987	0
GOLPH3L	0.983	0.975 - 0.992	0
ITGA2	0.98	0.969 - 0.992	0.001
KIAA1217	0.983	0.971 - 0.995	0.005
ZNF585A	0.811	0.719 - 0.913	0.001
UBE2D3	0.986	0.981 - 0.992	0
FAM117B	0.951	0.923 - 0.98	0.001
PIGV	0.949	0.93 - 0.969	0
SARAF	0.999	0.998 - 0.999	0
MGAT2	0.898	0.834 - 0.968	0.005
EPB41L5	0.954	0.932 - 0.977	0
WARS2	0.951	0.931 - 0.971	0
GOLGB1	0.99	0.983 - 0.997	0.003
ZBTB34	0.936	0.894 - 0.981	0.005
ZNF230	0.814	0.731 - 0.906	0
ZNF420	0.879	0.838 - 0.923	0
ARPP19	0.987	0.982 - 0.992	0
CENPC	0.93	0.891 - 0.971	0.001
POMK	0.893	0.834 - 0.955	0.001
EEF1A1	1	43831	0
SLC35A5	0.968	0.956 - 0.98	0
ENPP4	0.982	0.974 - 0.99	0
RBM18	0.955	0.938 - 0.972	0
ZXDB	0.92	0.883 - 0.958	0
PEX1	0.959	0.935 - 0.983	0.001
PGK1	0.999	0.999 - 1	0
REL	0.893	0.819 - 0.973	0.009
WWP1	0.986	0.978 - 0.994	0.001
RAB5B	0.991	0.985 - 0.998	0.008
SPRYD7	0.955	0.935 - 0.976	0
RAPH1	0.777	0.681 - 0.887	0
BBX	0.974	0.96 - 0.987	0
KIAA1143	0.949	0.928 - 0.972	0
PRRC1	0.98	0.968 - 0.992	0.001
CNN3	0.997	0.996 - 0.999	0
ZNF611	0.957	0.936 - 0.978	0
PRKCE	0.886	0.847 - 0.926	0
PDZD8	0.981	0.968 - 0.994	0.004
KRR1	0.949	0.914 - 0.985	0.006
FBXO48	0.83	0.756 - 0.911	0
ZFP14	0.892	0.837 - 0.95	0
PRKAR2A	0.971	0.955 - 0.987	0
CYP7B1	0.974	0.959 - 0.99	0.001
CTD-2192J16.20	0.548	0.355 - 0.844	0.006
MTHFD1	0.979	0.968 - 0.99	0
ZNF780A	0.869	0.816 - 0.925	0
PPT1	0.997	0.995 - 0.999	0.001
PGGT1B	0.939	0.903 - 0.976	0.001
TCAF1	0.956	0.928 - 0.984	0.002
ZNF175	0.912	0.862 - 0.964	0.001
CDC23	0.972	0.958 - 0.986	0
UPRT	0.935	0.907 - 0.965	0
UBTD2	0.976	0.963 - 0.99	0.001
NBEA	0.921	0.885 - 0.958	0
MBD2	0.986	0.977 - 0.995	0.003
ZNF354C	0.927	0.887 - 0.968	0.001
NFXL1	0.914	0.875 - 0.955	0
ATRN	0.982	0.972 - 0.993	0.001
SP4	0.913	0.871 - 0.957	0
GLE1	0.983	0.972 - 0.994	0.003
C2orf42	0.92	0.87 - 0.972	0.003
ZNF14	0.901	0.871 - 0.932	0
MTMR10	0.971	0.955 - 0.986	0
FAR2	0.949	0.92 - 0.979	0.001
PDCL	0.968	0.954 - 0.981	0
POLR2C	0.985	0.979 - 0.99	0
KLF6	0.998	0.997 - 0.999	0
SNX4	0.985	0.979 - 0.991	0
TNKS	0.962	0.937 - 0.988	0.004
MAGEE1	0.905	0.85 - 0.964	0.002
CDKL1	0.882	0.824 - 0.944	0
LMBRD2	0.957	0.938 - 0.977	0
HECTD1	0.986	0.977 - 0.994	0.001
RPRD1A	0.967	0.949 - 0.986	0.001
WASL	0.988	0.984 - 0.993	0
FBXO7	0.981	0.972 - 0.991	0
CCNDBP1	0.963	0.949 - 0.976	0
C5orf51	0.973	0.956 - 0.991	0.003
ASB8	0.964	0.949 - 0.98	0
PEX11B	0.984	0.976 - 0.991	0
ANO6	0.996	0.992 - 0.999	0.008
HABP4	0.971	0.958 - 0.984	0
TCTN3	0.989	0.983 - 0.995	0
CCDC25	0.973	0.961 - 0.985	0
ARMCX3	0.991	0.985 - 0.997	0.003
MMGT1	0.983	0.976 - 0.99	0
BCAS2	0.984	0.978 - 0.991	0
ZSCAN12	0.916	0.862 - 0.974	0.005
SLC40A1	0.996	0.995 - 0.998	0
COMMD2	0.967	0.952 - 0.983	0
DOCK8	0.977	0.967 - 0.987	0
MSANTD4	0.948	0.92 - 0.977	0
AZI2	0.932	0.892 - 0.974	0.002
ZNF347	0.886	0.834 - 0.942	0
PLEKHA1	0.978	0.965 - 0.991	0.001
TSC22D1	0.995	0.993 - 0.997	0
ZNF484	0.88	0.822 - 0.943	0
FPGT	0.953	0.93 - 0.977	0
TEX9	0.885	0.835 - 0.939	0
ARL3	0.969	0.955 - 0.983	0
SLC25A13	0.983	0.973 - 0.992	0
C5orf24	0.99	0.984 - 0.996	0.002
HNMT	0.99	0.985 - 0.994	0
LCLAT1	0.929	0.89 - 0.971	0.001
FAM196B	0.922	0.882 - 0.964	0
NIPAL3	0.956	0.941 - 0.971	0
UFM1	0.99	0.984 - 0.996	0.001
MKRN1	0.987	0.978 - 0.995	0.003
DYNLL2	0.987	0.981 - 0.993	0
RAB18	0.979	0.97 - 0.989	0
PNP	0.99	0.984 - 0.997	0.002
PLAA	0.975	0.958 - 0.992	0.004
AAED1	0.968	0.954 - 0.983	0
UEVLD	0.954	0.93 - 0.979	0
AMD1	0.987	0.982 - 0.992	0
DNAJB14	0.938	0.912 - 0.965	0
VPS41	0.977	0.965 - 0.99	0
HMGCS1	0.98	0.97 - 0.99	0
ZNF595	0.891	0.842 - 0.943	0
PDSS2	0.972	0.954 - 0.989	0.002
DNAJB4	0.987	0.978 - 0.996	0.004
WLS	0.99	0.985 - 0.995	0
PLCL1	0.958	0.934 - 0.982	0.001
PALM2-AKAP2	0.395	0.242 - 0.645	0
MFSD8	0.962	0.939 - 0.986	0.002
DFFA	0.956	0.937 - 0.975	0
THAP6	0.934	0.888 - 0.982	0.008
ZNF836	0.89	0.846 - 0.935	0
DNAJC18	0.93	0.896 - 0.966	0
ZNF79	0.893	0.848 - 0.94	0
CPT1A	0.991	0.987 - 0.996	0
MRPS18B	0.992	0.989 - 0.995	0
LONP2	0.978	0.964 - 0.992	0.003
TAF10	1.023	1.016 - 1.029	0
CNNM2	0.836	0.772 - 0.906	0
COA7	0.96	0.935 - 0.986	0.003
CPNE3	0.986	0.981 - 0.992	0
PEX12	0.94	0.914 - 0.967	0
PIGF	0.914	0.859 - 0.972	0.004
KLHL36	0.971	0.959 - 0.984	0
SLC39A8	0.978	0.968 - 0.989	0
PBX1	0.952	0.931 - 0.973	0
ALDH6A1	0.983	0.977 - 0.99	0
NCK1	0.983	0.973 - 0.994	0.002
ATP7A	0.952	0.924 - 0.98	0.001
FAM214A	0.956	0.931 - 0.981	0.001
CSTF1	0.944	0.92 - 0.969	0
SRSF8	0.978	0.969 - 0.986	0
CBLL1	0.966	0.947 - 0.986	0.001
ITGAV	0.997	0.995 - 0.999	0.005
PEX11A	0.975	0.959 - 0.99	0.001
TMEM192	0.942	0.92 - 0.964	0
RAB21	0.967	0.951 - 0.982	0
PHLDB2	0.974	0.964 - 0.985	0
SOWAHC	0.972	0.961 - 0.983	0
YWHAB	0.997	0.995 - 0.999	0.001
DTWD2	0.925	0.894 - 0.956	0
CD46	0.993	0.99 - 0.996	0
ZZZ3	0.962	0.935 - 0.989	0.006
MFSD9	0.945	0.914 - 0.977	0.001
CDC42	0.995	0.992 - 0.997	0
ZNF718	0.91	0.861 - 0.962	0.001
KBTBD6	0.926	0.892 - 0.961	0
HINT3	0.981	0.971 - 0.99	0
ZNF619	0.84	0.763 - 0.925	0
PAPD5	0.933	0.897 - 0.971	0.001
TM9SF3	0.994	0.99 - 0.998	0.005
ZNF181	0.913	0.868 - 0.961	0
UCHL5	0.965	0.939 - 0.991	0.009
BCL10	0.969	0.955 - 0.984	0
CNOT8	0.982	0.974 - 0.991	0
TCP11L2	0.922	0.879 - 0.968	0.001
ORC4	0.942	0.915 - 0.968	0
CLUAP1	0.934	0.9 - 0.969	0
NSL1	0.963	0.943 - 0.984	0
PGM2L1	0.97	0.948 - 0.992	0.008
PIGM	0.965	0.94 - 0.989	0.005
NBPF3	0.877	0.816 - 0.943	0
ITFG1	0.978	0.969 - 0.988	0
GNPDA2	0.934	0.894 - 0.975	0.002
ZNF330	0.984	0.973 - 0.995	0.004
METAP1	0.971	0.958 - 0.984	0
MOSPD2	0.953	0.924 - 0.983	0.002
DZIP3	0.976	0.964 - 0.989	0
HUNK	0.927	0.89 - 0.966	0
KATNA1	0.972	0.953 - 0.991	0.005
CRYZL1	0.96	0.933 - 0.987	0.004
LIMCH1	0.972	0.962 - 0.982	0
PLCB1	0.962	0.944 - 0.979	0
SPTLC2	0.989	0.981 - 0.996	0.004
CDC42SE2	0.992	0.988 - 0.996	0
MCPH1	0.905	0.85 - 0.964	0.002
SGMS1	0.944	0.927 - 0.962	0
GHR	0.971	0.955 - 0.986	0
GSK3B	0.979	0.964 - 0.994	0.005
YIPF5	0.988	0.983 - 0.994	0
RAD23B	0.993	0.988 - 0.997	0.001
C8orf37	0.927	0.88 - 0.976	0.004
ZNF782	0.874	0.799 - 0.956	0.003
SLC30A1	0.99	0.984 - 0.997	0.003
PTCH1	0.879	0.814 - 0.949	0.001
STX7	0.969	0.952 - 0.986	0
GALNT4	0.419	0.294 - 0.597	0
KIF16B	0.965	0.943 - 0.988	0.003
RIOK2	0.952	0.924 - 0.981	0.001
MPL	0.47	0.309 - 0.717	0
IQUB	0.828	0.744 - 0.921	0
FUT10	0.862	0.791 - 0.938	0.001
GCLC	0.97	0.951 - 0.99	0.003
FOXN2	0.965	0.946 - 0.984	0
DBR1	0.949	0.925 - 0.974	0
TNFRSF10A	0.969	0.952 - 0.987	0.001
KRAS	0.975	0.96 - 0.991	0.003
OARD1	0.942	0.909 - 0.975	0.001
CYP2U1	0.944	0.912 - 0.978	0.001
MIB1	0.976	0.96 - 0.992	0.003
LONRF3	0.897	0.847 - 0.95	0
TM9SF2	0.995	0.993 - 0.998	0
RAG1	0.711	0.622 - 0.813	0
PCMTD2	0.987	0.979 - 0.995	0.001
RSPH3	0.967	0.945 - 0.989	0.004
RPS6KA3	0.983	0.973 - 0.993	0.001
RHOA	0.998	0.997 - 0.999	0
TMEM170A	0.955	0.933 - 0.976	0
H2AFV	0.99	0.985 - 0.995	0
ZNF516	0.956	0.927 - 0.986	0.004
SGMS2	0.974	0.962 - 0.985	0
NCOA7	0.99	0.983 - 0.997	0.004
PAM	0.995	0.992 - 0.997	0
PSMD5	0.979	0.965 - 0.994	0.005
XPA	0.968	0.95 - 0.986	0.001
TMEM241	0.888	0.814 - 0.968	0.007
PGAP1	0.92	0.872 - 0.97	0.002
RAB33B	0.928	0.898 - 0.958	0
FECH	0.966	0.951 - 0.981	0
SS18L2	1.04	1.023 - 1.057	0
ATP6V1B2	0.99	0.985 - 0.996	0
SGK1	0.993	0.99 - 0.997	0
ZIK1	0.883	0.831 - 0.939	0
TMEM59	0.988	0.984 - 0.992	0
RBM48	0.942	0.903 - 0.983	0.006
PTBP3	0.986	0.978 - 0.994	0.001
KCTD9	0.984	0.975 - 0.993	0.001
VAPB	0.966	0.949 - 0.982	0
SHFM1	1.02	1.011 - 1.029	0
CYFIP2	0.989	0.984 - 0.993	0
MAP3K5	0.98	0.966 - 0.994	0.006
PLCL2	0.952	0.933 - 0.971	0
NCR3LG1	0.937	0.91 - 0.966	0
RABL3	0.961	0.944 - 0.978	0
C16orf52	0.947	0.913 - 0.983	0.004
KLHL12	0.984	0.974 - 0.995	0.003
MERTK	0.979	0.966 - 0.993	0.003
ZNF551	0.896	0.845 - 0.95	0
GOLGA7	0.988	0.982 - 0.993	0
PIGO	0.964	0.947 - 0.982	0
RNF11	0.993	0.99 - 0.996	0
MED28	0.956	0.926 - 0.986	0.005
ZNF235	0.835	0.73 - 0.956	0.009
ZFP64	0.921	0.87 - 0.974	0.004
MRPL30	0.97	0.956 - 0.985	0
CREBRF	0.944	0.924 - 0.965	0
SLC12A2	0.963	0.943 - 0.983	0
ZNF616	0.929	0.889 - 0.971	0.001
NCOA2	0.975	0.961 - 0.99	0.001
PDIK1L	0.925	0.884 - 0.968	0.001
MAT2B	0.986	0.981 - 0.991	0
TADA2B	0.961	0.942 - 0.981	0
USP51	0.91	0.872 - 0.95	0
SLC35F5	0.986	0.977 - 0.995	0.004
MAPK9	0.965	0.943 - 0.986	0.002
ZNF346	0.921	0.881 - 0.963	0
NAA30	0.951	0.926 - 0.976	0
C9orf85	0.85	0.782 - 0.923	0
STXBP3	0.978	0.963 - 0.994	0.006
LRRC40	0.976	0.963 - 0.99	0.001
MIER3	0.972	0.952 - 0.993	0.008
MRPL45	0.99	0.984 - 0.996	0.001
PDZRN3	0.94	0.912 - 0.969	0
PRMT9	0.918	0.881 - 0.957	0
SGPP2	0.994	0.99 - 0.998	0.005
DCAF10	0.957	0.934 - 0.98	0
TCEAL1	0.977	0.966 - 0.987	0
ZC4H2	0.926	0.878 - 0.976	0.004
GINM1	0.995	0.992 - 0.999	0.008
MFAP3L	0.978	0.966 - 0.99	0
TADA1	0.964	0.937 - 0.991	0.009
GIN1	0.854	0.802 - 0.91	0
TUBD1	0.931	0.89 - 0.974	0.002
POLE3	0.988	0.982 - 0.995	0
THAP5	0.965	0.949 - 0.982	0
KIAA0141	0.984	0.973 - 0.995	0.005
FAM160A1	0.837	0.781 - 0.896	0
MAP3K1	0.975	0.962 - 0.989	0.001
TMEM135	0.974	0.964 - 0.985	0
ECHDC1	0.981	0.967 - 0.994	0.006
SMAD9	0.985	0.974 - 0.996	0.008
HMGB1	0.991	0.985 - 0.998	0.009
ARHGEF28	0.965	0.949 - 0.98	0
SNX12	0.99	0.983 - 0.996	0.002
AKAP9	0.97	0.951 - 0.99	0.003
UBQLN1	0.988	0.981 - 0.995	0.001
ZNF223	0.775	0.65 - 0.925	0.005
POC1B	0.9	0.859 - 0.943	0
VPS13A	0.967	0.948 - 0.986	0.001
C2orf43	0.949	0.921 - 0.978	0.001
LEPR	0.959	0.93 - 0.989	0.007
PIGK	0.978	0.964 - 0.993	0.003
SMAD2	0.91	0.856 - 0.967	0.003
NR3C1	0.993	0.987 - 0.998	0.007
ZNF566	0.898	0.836 - 0.963	0.003
CANX	0.999	0.999 - 1	0
YIPF6	0.973	0.958 - 0.989	0.001
COX11	0.971	0.954 - 0.988	0.001
RIMKLA	0.959	0.942 - 0.976	0
CCDC176	0.933	0.885 - 0.983	0.009
ZNF569	0.901	0.848 - 0.958	0.001
ZNF549	0.821	0.755 - 0.893	0
SCP2	0.98	0.974 - 0.986	0
LEPROTL1	0.992	0.988 - 0.996	0
PPP2R2A	0.968	0.949 - 0.987	0.001
EIF2A	0.991	0.988 - 0.995	0
C9orf156	0.891	0.852 - 0.933	0
RASEF	0.957	0.938 - 0.977	0
FOPNL	0.988	0.981 - 0.995	0.001
BBS2	0.966	0.944 - 0.989	0.004
PPP1R14B	1.003	1.002 - 1.005	0
SPATA7	0.864	0.811 - 0.92	0
TRIM24	0.95	0.915 - 0.986	0.007
DCLRE1A	0.945	0.909 - 0.983	0.004
RAP1A	0.984	0.975 - 0.993	0.001
SKAP2	0.992	0.987 - 0.997	0.002
CSRP2BP	0.938	0.907 - 0.969	0
CLINT1	0.987	0.981 - 0.992	0
RPS6KA5	0.699	0.546 - 0.894	0.004
MAF	0.995	0.992 - 0.998	0
MFHAS1	0.974	0.957 - 0.992	0.004
NMNAT1	0.913	0.873 - 0.955	0
ZNF613	0.835	0.773 - 0.903	0
BRF2	0.936	0.9 - 0.975	0.001
ZNF614	0.944	0.916 - 0.974	0
ZNF425	0.756	0.653 - 0.876	0
USP30	0.949	0.921 - 0.979	0.001
DENND5B	0.949	0.918 - 0.98	0.002
MIER1	0.969	0.951 - 0.988	0.002
METTL15	0.907	0.862 - 0.954	0
SNN	0.977	0.967 - 0.988	0
ACVR2B	0.84	0.77 - 0.917	0
KDSR	0.975	0.964 - 0.985	0
ABCC4	0.987	0.98 - 0.994	0.001
ZNF791	0.964	0.94 - 0.989	0.005
C1orf74	0.847	0.766 - 0.937	0.001
NEK11	0.942	0.911 - 0.973	0
ZNF490	0.688	0.549 - 0.862	0.001
ALG10	0.857	0.768 - 0.956	0.006
TTC12	0.947	0.916 - 0.979	0.001
KLHL15	0.942	0.901 - 0.986	0.009
RP2	0.979	0.966 - 0.993	0.004
PARS2	0.925	0.89 - 0.961	0
PRKACB	0.977	0.966 - 0.988	0
TFAM	0.966	0.95 - 0.983	0
TSNAX	0.964	0.943 - 0.986	0.001
LIPA	0.997	0.995 - 0.999	0.002
MCC	0.95	0.926 - 0.974	0
CDKL2	0.878	0.838 - 0.92	0
HNRNPA0	0.981	0.972 - 0.99	0
RPA2	0.99	0.984 - 0.996	0.002
BMI1	0.983	0.973 - 0.993	0.001
ARHGAP28	0.917	0.874 - 0.963	0
PCSK5	0.928	0.895 - 0.963	0
ATF1	0.979	0.964 - 0.994	0.006
RASSF3	0.987	0.978 - 0.996	0.007
ERI2	0.923	0.872 - 0.977	0.006
SH3BP4	0.986	0.979 - 0.993	0
ZNF790	0.899	0.849 - 0.953	0
BCAR3	0.965	0.944 - 0.986	0.001
WDSUB1	0.974	0.961 - 0.987	0
LYRM7	0.94	0.918 - 0.962	0
ATL3	0.989	0.981 - 0.996	0.003
CDC14A	0.906	0.861 - 0.953	0
RHPN2	0.983	0.974 - 0.992	0
C6orf211	0.989	0.981 - 0.997	0.006
DNAJA1	0.997	0.995 - 0.998	0
ZNF669	0.872	0.821 - 0.927	0
ZNF555	0.747	0.652 - 0.857	0
IQGAP2	0.965	0.952 - 0.977	0
TBC1D8B	0.942	0.915 - 0.97	0
ARL5A	0.983	0.974 - 0.993	0.001
SLMAP	0.937	0.905 - 0.971	0
ZFP36L2	0.997	0.994 - 0.999	0.006
ROR1	0.926	0.876 - 0.977	0.005
SORL1	0.983	0.975 - 0.991	0
LRRC28	0.856	0.792 - 0.925	0
TMEM38B	0.985	0.979 - 0.991	0
ABCD3	0.98	0.97 - 0.99	0
ZFP37	0.84	0.764 - 0.923	0
NR3C2	0.954	0.929 - 0.98	0
UBAP1	0.991	0.985 - 0.997	0.003
AC092835.2	0.694	0.53 - 0.91	0.008
TTC33	0.966	0.952 - 0.98	0
RNF13	0.987	0.982 - 0.991	0
MOB4	0.974	0.955 - 0.993	0.008
ZNF570	0.867	0.813 - 0.924	0
NEBL	0.966	0.952 - 0.98	0
ZNF788	0.817	0.736 - 0.907	0
MBP	0.963	0.938 - 0.989	0.005
ATAD1	0.979	0.967 - 0.991	0.001
NME1	1.007	1.004 - 1.01	0
PPP3CA	0.98	0.967 - 0.993	0.003
CRNKL1	0.968	0.95 - 0.987	0.001
PPP2CB	0.989	0.985 - 0.994	0
ZNF221	0.761	0.645 - 0.899	0.001
FASTKD5	0.975	0.959 - 0.992	0.004
PDLIM5	0.988	0.981 - 0.996	0.002
LEMD3	0.963	0.945 - 0.982	0
ZNF583	0.69	0.602 - 0.79	0
GNAQ	0.986	0.979 - 0.992	0
FAM227B	0.769	0.679 - 0.87	0
ZNF132	0.912	0.864 - 0.963	0.001
RANBP6	0.974	0.957 - 0.992	0.004
ZFP62	0.976	0.959 - 0.993	0.007
ZNF253	0.933	0.902 - 0.964	0
ZFP30	0.868	0.809 - 0.933	0
BBS12	0.947	0.927 - 0.967	0
ZNF671	0.953	0.931 - 0.976	0
ZNF214	0.886	0.824 - 0.953	0.001
LRRC49	0.868	0.78 - 0.965	0.009
ZNF470	0.914	0.863 - 0.968	0.002
CGGBP1	0.987	0.979 - 0.995	0.001
MUC12	1.248	1.153 - 1.35	0
SERTAD4	0.952	0.927 - 0.977	0
ZNF749	0.877	0.801 - 0.96	0.005
HOXA6	0.933	0.889 - 0.979	0.005
SHANK2	0.932	0.895 - 0.97	0.001
RNF141	0.967	0.95 - 0.983	0
KLHL7	0.942	0.915 - 0.971	0
RNF170	0.956	0.936 - 0.977	0
CREG1	0.998	0.996 - 0.999	0.002
SBDS	0.997	0.995 - 0.999	0.005
PCDHAC2	0.691	0.553 - 0.862	0.001
PM20D2	0.981	0.967 - 0.994	0.006
BEND7	0.962	0.935 - 0.99	0.008
MSL1	1.019	1.005 - 1.034	0.007
UHRF1BP1L	0.972	0.953 - 0.992	0.005
C2orf47	0.977	0.965 - 0.989	0
ZNF573	0.772	0.667 - 0.892	0
DGKE	0.892	0.831 - 0.958	0.002
ARL14EP	0.949	0.921 - 0.978	0.001
CAT	0.996	0.994 - 0.998	0
FAM76A	0.96	0.931 - 0.989	0.008
TMED5	0.986	0.979 - 0.992	0
ANXA7	0.996	0.993 - 0.998	0.003
ZMPSTE24	0.99	0.985 - 0.996	0.001
MAP3K13	0.947	0.92 - 0.975	0
IDI1	0.973	0.96 - 0.986	0
LMBR1	0.957	0.934 - 0.98	0
FAM84B	0.989	0.983 - 0.994	0
ARFIP1	0.967	0.951 - 0.982	0
ENPP5	0.975	0.965 - 0.985	0
AK7	0.89	0.827 - 0.958	0.002
SORT1	0.99	0.984 - 0.996	0.002
AKAP1	0.982	0.972 - 0.992	0.001
CD164	0.996	0.994 - 0.998	0
ZNF287	0.889	0.826 - 0.956	0.002
WDR48	0.956	0.932 - 0.98	0
ESD	0.992	0.988 - 0.996	0
PSENEN	1.007	1.004 - 1.01	0
NDFIP2	0.985	0.978 - 0.991	0
STARD3NL	0.988	0.979 - 0.996	0.006
CCBL2	0.973	0.96 - 0.986	0
SGSM1	0.916	0.872 - 0.962	0
DCTN6	0.986	0.98 - 0.993	0
ACTR6	0.966	0.943 - 0.99	0.006
ZNRF3	0.236	0.087 - 0.643	0.005
RYBP	0.974	0.96 - 0.988	0
ZBTB10	0.953	0.934 - 0.973	0
GNG12	0.994	0.991 - 0.997	0
CMTR2	0.952	0.925 - 0.98	0.001
TEF	0.984	0.978 - 0.991	0
CCDC110	0.883	0.833 - 0.937	0
PLEKHF2	0.967	0.956 - 0.978	0
AIMP1	0.983	0.972 - 0.995	0.004
RMDN1	0.973	0.955 - 0.99	0.003
CYP51A1	0.811	0.742 - 0.885	0
PDZD2	0.97	0.956 - 0.984	0
BANK1	0.94	0.899 - 0.983	0.006
AGL	0.955	0.934 - 0.977	0
PAFAH2	0.947	0.929 - 0.965	0
PVRL3	0.955	0.937 - 0.973	0
NUDT15	0.976	0.963 - 0.99	0
KLHDC2	0.974	0.961 - 0.987	0
MICU2	0.983	0.973 - 0.993	0.001
UMPS	0.94	0.905 - 0.976	0.001
SEC62	0.99	0.985 - 0.994	0
HSPA8	0.999	0.999 - 1	0.002
SENP8	0.746	0.676 - 0.823	0
ACP1	0.989	0.981 - 0.997	0.006
PELI2	0.918	0.886 - 0.951	0
TTI2	0.886	0.828 - 0.947	0
MYH10	0.992	0.986 - 0.998	0.006
TDP2	0.99	0.985 - 0.995	0
THAP10	0.83	0.769 - 0.897	0
ZNF816	0.931	0.896 - 0.967	0
PSMG3	1.01	1.005 - 1.015	0
VCPIP1	0.958	0.928 - 0.99	0.009
LAPTM4A	0.999	0.999 - 1	0.003
RCAN2	0.997	0.995 - 0.999	0.002
RBM7	0.948	0.919 - 0.977	0.001
RPS20	1	1 - 1.001	0.004
ASAH2B	0.814	0.709 - 0.936	0.004
FBXO21	0.978	0.969 - 0.987	0
CCNG1	0.997	0.996 - 0.998	0
PPP1R12B	0.977	0.961 - 0.993	0.005
ILDR2	0.932	0.885 - 0.981	0.007
CCDC6	0.983	0.972 - 0.995	0.004
SLC2A13	0.958	0.933 - 0.984	0.001
GCNT2	0.954	0.924 - 0.986	0.004
C9orf16	1.003	1.002 - 1.005	0
LIN7C	0.973	0.959 - 0.987	0
FYCO1	0.979	0.963 - 0.995	0.009
CPPED1	0.976	0.962 - 0.99	0.001
RAB10	0.995	0.992 - 0.998	0.002
SYPL1	0.996	0.994 - 0.998	0
IFNLR1	0.9	0.85 - 0.952	0
PCNP	0.994	0.992 - 0.997	0
SLC44A1	0.968	0.955 - 0.981	0
UBE2R2	0.988	0.98 - 0.996	0.003
SCFD2	0.954	0.929 - 0.979	0
FASTKD3	0.978	0.963 - 0.993	0.004
NARS2	0.963	0.94 - 0.986	0.002
ZNF441	0.939	0.903 - 0.976	0.002
ITPKA	1.008	1.004 - 1.013	0
KLF4	0.99	0.984 - 0.997	0.002
SLC25A46	0.969	0.954 - 0.983	0
C6orf195	0.522	0.345 - 0.788	0.002
CASC4	0.992	0.987 - 0.996	0.001
BBS10	0.976	0.958 - 0.994	0.009
P2RX5-TAX1BP3	0.379	0.185 - 0.778	0.008
CLIC5	0.946	0.919 - 0.973	0
ZFAND1	0.977	0.964 - 0.99	0.001
ZNF222	0.905	0.842 - 0.973	0.007
FAM210A	0.967	0.949 - 0.985	0
FAM204A	0.901	0.852 - 0.954	0
KLLN	0.678	0.559 - 0.821	0
ATP2C1	0.99	0.982 - 0.997	0.009
MTUS1	0.981	0.969 - 0.994	0.003
CNBP	0.998	0.998 - 0.999	0.001
ZMAT2	0.996	0.993 - 0.998	0.001
AUTS2	0.975	0.964 - 0.987	0
ZNF383	0.886	0.821 - 0.955	0.002
COPS2	0.982	0.971 - 0.992	0.001
POT1	0.97	0.951 - 0.989	0.003
ANKMY2	0.983	0.972 - 0.993	0.001
YWHAE	0.998	0.997 - 0.999	0.001
GALNT12	0.966	0.947 - 0.985	0
ERO1LB	0.971	0.953 - 0.989	0.002
GTF2B	0.972	0.956 - 0.988	0.001
SLC33A1	0.971	0.954 - 0.988	0.001
C19orf73	1.153	1.073 - 1.238	0
DCTN4	0.987	0.978 - 0.996	0.003
ARMCX1	0.985	0.976 - 0.994	0.001
CASC1	0.92	0.869 - 0.975	0.005
MAGT1	0.992	0.987 - 0.996	0
LZTFL1	0.929	0.897 - 0.963	0
DSC2	0.971	0.952 - 0.991	0.005
PCMT1	0.989	0.981 - 0.997	0.005
CEACAM1	0.978	0.964 - 0.992	0.002
MTSS1	0.985	0.977 - 0.994	0.001
ATP8A1	0.943	0.919 - 0.967	0
TXNDC15	0.983	0.975 - 0.991	0
REEP3	0.987	0.978 - 0.996	0.003
MRFAP1L1	0.99	0.985 - 0.996	0
FNIP1	0.973	0.956 - 0.991	0.003
MYO1D	0.989	0.982 - 0.996	0.003
UTP6	1.036	1.01 - 1.063	0.006
KBTBD3	0.817	0.762 - 0.875	0
SOX6	0.925	0.887 - 0.965	0
SESN1	0.979	0.964 - 0.994	0.006
CTDSPL	0.985	0.976 - 0.994	0.001
FOCAD	0.963	0.939 - 0.987	0.003
TBC1D4	0.984	0.974 - 0.994	0.002
CTBS	0.969	0.949 - 0.989	0.003
ASAH1	0.997	0.996 - 0.999	0
NMD3	0.983	0.975 - 0.992	0
RNF152	0.984	0.976 - 0.992	0
DUSP19	0.884	0.811 - 0.964	0.005
PRCP	0.982	0.974 - 0.991	0
FBXO8	0.96	0.944 - 0.975	0
ZDHHC21	0.949	0.914 - 0.985	0.006
RAB26	1.082	1.035 - 1.132	0
SNRPF	1.02	1.013 - 1.027	0
CA5B	0.851	0.782 - 0.927	0
YTHDF3	0.988	0.981 - 0.996	0.003
C7orf60	0.949	0.92 - 0.978	0.001
ZNF627	0.94	0.918 - 0.963	0
PI3	1.001	1 - 1.002	0.006
CACHD1	0.941	0.911 - 0.971	0
CHMP5	0.991	0.987 - 0.994	0
USP53	0.931	0.9 - 0.962	0
TRIM35	0.967	0.948 - 0.988	0.002
DLG3	0.967	0.945 - 0.99	0.005
PDCD6IP	0.985	0.975 - 0.995	0.003
RRAGA	0.997	0.995 - 0.999	0.001
CHST9	0.97	0.949 - 0.991	0.005
SEC22C	0.948	0.919 - 0.977	0.001
SLC22A23	0.941	0.908 - 0.975	0.001
GCLM	0.982	0.968 - 0.995	0.009
CLN5	0.95	0.929 - 0.97	0
EDA	0.892	0.851 - 0.934	0
AJAP1	0.838	0.784 - 0.895	0
LIN7A	0.989	0.983 - 0.996	0.002
TEX2	0.984	0.974 - 0.995	0.004
UTP23	0.947	0.913 - 0.984	0.005
TWISTNB	0.969	0.95 - 0.989	0.002
RAB19	0.934	0.9 - 0.969	0
ABCG1	0.985	0.978 - 0.993	0
GNB5	0.907	0.864 - 0.952	0
LANCL2	0.966	0.942 - 0.99	0.006
PRDX3	0.996	0.994 - 0.999	0.002
METTL25	0.867	0.808 - 0.931	0
LACE1	0.838	0.74 - 0.95	0.006
ZNF440	0.926	0.879 - 0.974	0.003
TOB1	0.996	0.993 - 0.999	0.006
KIAA1328	0.839	0.743 - 0.947	0.005
ZNF396	0.775	0.691 - 0.87	0
LMO7	0.967	0.951 - 0.984	0
ASXL3	0.715	0.619 - 0.826	0
ZNF772	0.896	0.85 - 0.944	0
KLHL24	0.981	0.969 - 0.993	0.001
ZNF426	0.923	0.889 - 0.958	0
ERVW-1	0.268	0.11 - 0.651	0.004
RHOU	0.985	0.976 - 0.994	0.001
DENND2C	0.767	0.661 - 0.889	0
COL4A4	0.961	0.938 - 0.986	0.002
LAGE3	1.012	1.007 - 1.016	0
DNAJA2	0.98	0.971 - 0.99	0
ARPC3	1.006	1.004 - 1.008	0
SPAG16	0.919	0.868 - 0.972	0.003
FAXDC2	0.979	0.969 - 0.989	0
ZNF518B	0.876	0.822 - 0.934	0
STEAP2	0.964	0.94 - 0.987	0.003
SNX13	0.947	0.92 - 0.974	0
AHR	0.993	0.988 - 0.998	0.008
GARNL3	0.854	0.775 - 0.939	0.001
ARSK	0.95	0.92 - 0.981	0.002
PEX3	0.981	0.968 - 0.994	0.004
EPS8	0.994	0.991 - 0.998	0.001
C12orf45	1.042	1.027 - 1.058	0
ZNF860	0.877	0.794 - 0.968	0.009
ZNF501	0.846	0.759 - 0.943	0.002
ZDHHC9	0.992	0.986 - 0.997	0.002
AKTIP	0.95	0.932 - 0.969	0
PDCD5	1.013	1.009 - 1.016	0
DYNC2LI1	0.98	0.966 - 0.995	0.008
MFSD1	0.991	0.984 - 0.998	0.007
C18orf32	0.884	0.823 - 0.95	0.001
LGR4	0.991	0.985 - 0.996	0
ZNF180	0.899	0.841 - 0.961	0.002
SORBS1	0.987	0.979 - 0.995	0.001
MED21	0.972	0.959 - 0.986	0
CCNG2	0.984	0.976 - 0.992	0
SFXN1	0.982	0.972 - 0.992	0.001
MAGEH1	0.988	0.982 - 0.994	0
FRK	0.941	0.914 - 0.968	0
HN1	1.012	1.009 - 1.015	0
HN1L	0.996	0.992 - 0.999	0.008
FAM63B	0.973	0.958 - 0.989	0.001
CCDC171	0.409	0.261 - 0.64	0
PIK3R2	1.189	1.063 - 1.33	0.002
WDR17	0.879	0.818 - 0.946	0.001
TCEAL8	0.994	0.991 - 0.997	0
SLC12A5	1.301	1.114 - 1.519	0.001
BCAP29	0.977	0.96 - 0.994	0.008
TIMM21	0.957	0.927 - 0.988	0.008
RAP1GDS1	0.968	0.947 - 0.991	0.005
ZC2HC1A	0.971	0.951 - 0.993	0.008
PPP1CB	0.994	0.991 - 0.997	0
NLRP14	0.444	0.277 - 0.711	0.001
PTPLB	0.985	0.975 - 0.995	0.005
FMR1	0.977	0.961 - 0.994	0.007
SAA4	1.01	1.004 - 1.017	0.001
ANKRD46	0.949	0.928 - 0.971	0
UBE2S	1.038	1.028 - 1.048	0
C1D	0.942	0.917 - 0.968	0
RASGEF1B	0.933	0.889 - 0.979	0.005
C9orf41	0.962	0.938 - 0.986	0.002
METTL20	0.787	0.694 - 0.892	0
S100A6	1	43831	0.004
PPP2R3A	0.986	0.978 - 0.994	0
CNOT7	0.977	0.963 - 0.992	0.002
LRRC1	0.963	0.937 - 0.991	0.009
IFT57	0.982	0.972 - 0.991	0
WRB	0.981	0.966 - 0.995	0.008
RPF1	0.98	0.966 - 0.994	0.006
NFU1	0.98	0.972 - 0.989	0
MOCS3	0.886	0.826 - 0.95	0.001
CCDC28A	0.989	0.983 - 0.994	0
FLRT3	0.985	0.978 - 0.992	0
ZNF844	0.948	0.924 - 0.972	0
TRIQK	0.976	0.962 - 0.991	0.002
ALG2	0.987	0.98 - 0.995	0.001
BST1	0.965	0.945 - 0.986	0.001
ACTR8	0.961	0.936 - 0.987	0.004
SNRPB	1.001	1 - 1.002	0.003
ADAM22	0.947	0.913 - 0.982	0.004
RP11-729L2.2	0.123	0.044 - 0.344	0
RBM47	0.984	0.977 - 0.99	0
ZNF829	0.757	0.653 - 0.878	0
PPP1R2	0.98	0.966 - 0.994	0.005
CBR4	0.963	0.942 - 0.984	0.001
TMPPE	0.811	0.704 - 0.934	0.004
MYLK4	0.922	0.874 - 0.973	0.003
CPQ	0.987	0.981 - 0.992	0
CRBN	0.959	0.937 - 0.981	0
TRHDE	0.935	0.908 - 0.962	0
HMGCR	0.959	0.941 - 0.978	0
PARK2	0.979	0.964 - 0.994	0.007
NUDT4	0.969	0.948 - 0.992	0.007
ZNF256	0.943	0.906 - 0.982	0.004
CCDC132	0.921	0.878 - 0.967	0.001
HERC5	0.958	0.928 - 0.989	0.008
RAB7A	0.998	0.996 - 0.999	0.006
SERF1B	0.517	0.337 - 0.795	0.003
NR1D2	0.987	0.977 - 0.996	0.005
SLFN11	1.011	1.003 - 1.018	0.004
ZNF268	0.913	0.858 - 0.973	0.005
ZNF620	0.837	0.734 - 0.954	0.008
ZFP28	0.894	0.827 - 0.967	0.005
C8G	1.011	1.005 - 1.018	0.001
ITM2B	0.998	0.998 - 0.999	0
MRPL50	0.967	0.954 - 0.98	0
S100A11	1	43831	0
CPM	0.989	0.982 - 0.996	0.001
PXYLP1	0.967	0.944 - 0.99	0.006
RAB11A	0.987	0.981 - 0.993	0
PGRMC2	0.993	0.988 - 0.997	0
LIAS	0.96	0.937 - 0.983	0.001
AK3	0.989	0.982 - 0.996	0.001
ZNF572	0.876	0.795 - 0.965	0.007
TMEM18	0.964	0.947 - 0.982	0
ZNF677	0.866	0.803 - 0.934	0
ZSCAN23	0.671	0.512 - 0.881	0.004
WFDC3	1.059	1.03 - 1.09	0
POP5	1.033	1.022 - 1.044	0
SSC4D	1.048	1.022 - 1.074	0
TMTC3	0.976	0.961 - 0.992	0.003
PQLC3	0.987	0.979 - 0.995	0.002
FAM120AOS	0.993	0.989 - 0.998	0.007
SACS	1.018	1.008 - 1.027	0
SHISA9	0.957	0.936 - 0.979	0
WDR78	0.88	0.819 - 0.944	0
CAB39L	0.944	0.914 - 0.974	0
ZFP82	0.835	0.745 - 0.936	0.002
NKIRAS1	0.908	0.866 - 0.952	0
CCSER1	0.542	0.403 - 0.728	0
COBL	0.929	0.899 - 0.961	0
PGAM4	0.585	0.416 - 0.822	0.002
NT5DC1	0.966	0.949 - 0.983	0
CNPY2	1.023	1.014 - 1.032	0
KIAA0895	0.949	0.915 - 0.984	0.005
GRAMD3	0.979	0.966 - 0.991	0.001
NPM3	1.006	1.002 - 1.009	0.001
PDE4D	0.943	0.916 - 0.971	0
MACC1	0.984	0.975 - 0.992	0
PLA2G2C	1.524	1.116 - 2.081	0.008
NAA10	1.026	1.017 - 1.035	0
PIGP	0.93	0.892 - 0.97	0.001
MFSD4	0.935	0.9 - 0.97	0
NUTF2	1.012	1.007 - 1.016	0
IGBP1	0.996	0.993 - 0.998	0
PRRG4	0.987	0.979 - 0.996	0.004
OCIAD1	0.993	0.988 - 0.998	0.008
CROT	0.946	0.915 - 0.979	0.001
CPEB4	0.985	0.977 - 0.994	0.001
BTBD8	0.739	0.623 - 0.877	0.001
PYROXD1	0.933	0.901 - 0.967	0
OBFC1	0.971	0.958 - 0.983	0
ZNF568	0.819	0.747 - 0.897	0
OST4	1.001	1 - 1.002	0.007
PKP2	0.965	0.943 - 0.988	0.003
EMG1	1.035	1.014 - 1.057	0.001
ZNF429	0.94	0.905 - 0.976	0.001
ZNF879	0.837	0.769 - 0.911	0
TCAIM	0.915	0.878 - 0.955	0
PUSL1	1.058	1.037 - 1.079	0
TMBIM1	0.994	0.991 - 0.997	0
NIPSNAP3A	0.983	0.971 - 0.994	0.003
SUCNR1	0.986	0.976 - 0.996	0.006
TSPO	1.003	1.001 - 1.004	0
LTV1	1.026	1.013 - 1.04	0
IFT46	0.964	0.945 - 0.983	0
KIAA1161	0.934	0.91 - 0.96	0
ZNRF2	0.969	0.954 - 0.985	0
PHLPP1	0.905	0.854 - 0.959	0.001
NPNT	0.988	0.982 - 0.994	0
MTURN	0.97	0.956 - 0.984	0
RCAN1	0.996	0.994 - 0.999	0.005
KDELC1	1.007	1.003 - 1.011	0
MAP2K6	0.848	0.759 - 0.949	0.004
CDC37L1	0.958	0.936 - 0.98	0
WDR75	1.024	1.006 - 1.042	0.009
AKAP3	0.725	0.582 - 0.903	0.004
ZNF773	0.835	0.736 - 0.947	0.005
NUDT1	1.029	1.015 - 1.043	0
OXR1	0.985	0.974 - 0.996	0.007
EBAG9	0.972	0.958 - 0.987	0
UQCC2	1.022	1.01 - 1.036	0.001
ANAPC16	0.99	0.985 - 0.996	0
NPTN	0.994	0.99 - 0.998	0.002
HSDL1	0.965	0.942 - 0.989	0.005
LAMTOR3	0.963	0.951 - 0.976	0
WFDC10B	1.074	1.044 - 1.105	0
GLI3	1.051	1.017 - 1.086	0.003
VAPA	0.98	0.967 - 0.992	0.002
MTFR1	0.98	0.968 - 0.992	0.001
ZBTB20	0.756	0.65 - 0.879	0
FAM47E-STBD1	0.013	0.002 - 0.096	0
VAV3	0.983	0.975 - 0.99	0
NCKAP5	0.842	0.764 - 0.929	0.001
METTL18	0.964	0.94 - 0.989	0.005
SAC3D1	1.013	1.004 - 1.022	0.003
GPN3	0.975	0.959 - 0.991	0.003
NAA25	1.048	1.014 - 1.084	0.006
ATP1B1	1	0.999 - 1	0.003
KITLG	0.987	0.979 - 0.996	0.005
ENOPH1	0.99	0.983 - 0.997	0.004
PLCH1	0.944	0.903 - 0.986	0.009
GTPBP10	0.913	0.853 - 0.977	0.008
MPP1	0.983	0.973 - 0.994	0.003
CPNE7	1.014	1.009 - 1.02	0
OTOGL	0.756	0.63 - 0.908	0.003
RBM17	1.02	1.006 - 1.034	0.004
DSTN	0.998	0.997 - 0.999	0.002
LYAR	1.037	1.014 - 1.06	0.001
PDE12	0.946	0.911 - 0.982	0.004
CHURC1-FNTB	0.102	0.03 - 0.345	0
LNX1	0.956	0.93 - 0.983	0.002
FBXO15	0.705	0.598 - 0.831	0
GLIPR1L2	0.824	0.727 - 0.934	0.002
ZNF350	0.959	0.93 - 0.988	0.007
SOCS1	1.005	1.002 - 1.008	0.001
GLUD1	0.998	0.997 - 0.999	0.003
C6orf1	1.021	1.013 - 1.028	0
DEPTOR	0.985	0.976 - 0.993	0
APH1B	0.965	0.941 - 0.989	0.005
ZNF525	0.924	0.873 - 0.979	0.007
BTG2	0.998	0.996 - 0.999	0.009
ISPD	0.741	0.666 - 0.823	0
ELAC1	0.868	0.796 - 0.948	0.002
CHMP2B	0.987	0.978 - 0.996	0.004
TRMT10A	0.863	0.778 - 0.956	0.005
ZSCAN31	0.968	0.946 - 0.99	0.005
ZNF433	0.924	0.885 - 0.966	0
UBXN10	0.97	0.952 - 0.989	0.002
PCDHGA9	0.965	0.939 - 0.991	0.008
TMEM232	0.644	0.529 - 0.785	0
ATP13A4	0.905	0.841 - 0.975	0.008
C10orf32	0.984	0.976 - 0.993	0
ZDHHC4	0.979	0.969 - 0.99	0
SLC52A2	1.026	1.019 - 1.033	0
ELOVL7	0.992	0.988 - 0.996	0
YPEL5	0.989	0.984 - 0.994	0
ECE2	1.06	1.018 - 1.104	0.005
KRT10	1.009	1.004 - 1.015	0
MITF	0.979	0.966 - 0.991	0.001
RPP14	0.908	0.852 - 0.968	0.003
ELMO2	1.032	1.014 - 1.051	0
DCBLD1	1.063	1.03 - 1.097	0
B4GALT7	1.014	1.005 - 1.022	0.001
CEBPB	1.003	1.002 - 1.005	0
SYCE1L	1.031	1.018 - 1.044	0
PCLO	0.879	0.801 - 0.966	0.007
GPR155	0.973	0.955 - 0.991	0.004
MRPL23	1.007	1.002 - 1.012	0.005
CDK2	1.031	1.017 - 1.046	0
TSTA3	1.018	1.011 - 1.026	0
NSMAF	1.03	1.011 - 1.05	0.002
KCTD16	0.866	0.805 - 0.932	0
POLR2M	0.971	0.949 - 0.993	0.009
THAP9	0.86	0.8 - 0.923	0
SLC50A1	1.014	1.008 - 1.019	0
CRADD	0.929	0.902 - 0.958	0
PSME2	1.007	1.004 - 1.009	0
BFAR	0.985	0.976 - 0.993	0
BTD	0.942	0.921 - 0.964	0
CIB1	1.001	1.001 - 1.002	0
EIF4E	0.913	0.853 - 0.976	0.008
ISCA1	0.984	0.977 - 0.992	0
FBXL13	1.163	1.054 - 1.285	0.003
GORAB	1.049	1.013 - 1.086	0.007
HERPUD1	0.995	0.993 - 0.998	0
TOMM70A	0.993	0.989 - 0.998	0.003
MAD2L2	1.02	1.007 - 1.033	0.002
IMMP2L	0.962	0.944 - 0.981	0
TPST1	1.012	1.003 - 1.02	0.007
NSA2	0.992	0.987 - 0.997	0.001
ATG4A	0.963	0.942 - 0.985	0.001
ZDHHC15	0.821	0.74 - 0.912	0
ZNF320	0.988	0.98 - 0.997	0.007
PANX2	1.023	1.01 - 1.037	0.001
WISP2	1.008	1.004 - 1.012	0
TMEM189	1.041	1.026 - 1.056	0
CAPZA2	0.99	0.984 - 0.995	0
LAMTOR2	1.005	1.002 - 1.007	0
TAAR1	0.359	0.166 - 0.778	0.009
SFR1	0.967	0.946 - 0.988	0.002
H2AFX	1.011	1.008 - 1.014	0
ID2	0.998	0.997 - 0.999	0.002
CENPJ	1.076	1.034 - 1.119	0
MTRNR2L6	1.011	1.003 - 1.019	0.008
DGUOK	1.014	1.009 - 1.019	0
BTF3	0.999	0.998 - 1	0.006
FKBP11	1.027	1.02 - 1.035	0
MRPS18C	0.871	0.818 - 0.927	0
KHDRBS3	0.925	0.887 - 0.965	0
BOLA3	1.024	1.01 - 1.038	0.001
[truncated: 216 more rows]

## Sheet: Table S10
Table.S10 Correlations between m6A Score and anticancer immunity
spec	env	r	p.value	relation
m6A.Score	Step1	-0.0507601	0.243381	2.Negative Relation
m6A.Score	Step2	0.186562	1.54022e-05	1.Positive Relation
m6A.Score	Step3	-0.262464	8.46239e-10	2.Negative Relation
m6A.Score	Step4.T cell.recruiting	-0.326323	1.28786e-14	2.Negative Relation
m6A.Score	Step4.CD4 T cell.recruiting	-0.0929718	0.0323584	2.Negative Relation
m6A.Score	Step4.CD8 T cell.recruiting	-0.122416	0.0047696	2.Negative Relation
m6A.Score	Step4.Th1 cell.recruiting	-0.0626236	0.149949	2.Negative Relation
m6A.Score	Step4.Dendritic cell.recruiting	-0.300703	1.54188e-12	2.Negative Relation
m6A.Score	Step4.Th22 cell.recruiting	-0.0303847	0.485167	2.Negative Relation
m6A.Score	Step4.Macrophage.recruiting	-0.340519	8.88178e-16	2.Negative Relation
m6A.Score	Step4.Monocyte.recruiting	0.113857	0.0087024	1.Positive Relation
m6A.Score	Step4.Neutrophil.recruiting	-0.227088	1.2584e-07	2.Negative Relation
m6A.Score	Step4.NK cell.recruiting	-0.160945	0.000198627	2.Negative Relation
m6A.Score	Step4.Eosinophil.recruiting	-0.28075	4.67597e-11	2.Negative Relation
m6A.Score	Step4.Basophil.recruiting	-0.253621	3.17861e-09	2.Negative Relation
m6A.Score	Step4.Th17 cell.recruiting	-0.163098	0.00016246	2.Negative Relation
m6A.Score	Step4.B cell.recruiting	-0.311003	2.38254e-13	2.Negative Relation
m6A.Score	Step4.Th2 cell.recruiting	-0.274498	1.28963e-10	2.Negative Relation
m6A.Score	Step4.Treg cell.recruiting	-0.0508469	0.242575	2.Negative Relation
m6A.Score	Step4.MDSC.recruiting	-0.00575149	0.894907	2.Negative Relation
m6A.Score	Step5	-0.227351	1.21589e-07	2.Negative Relation
m6A.Score	Step6	-0.342414	4.44089e-16	2.Negative Relation
m6A.Score	Step7	0.0909901	0.0362466	1.Positive Relation

[truncated: 4 more sheets: Table S11, Table S12, Table S13, Table S14]
